# Supplementary material for: Evolution of the IRF Family in Salmonids
Source: Genes (Basel). 2021 Feb 8;12(2):238. doi: 10.3390/genes12020238 (PMC7915476; doi:10.3390/genes12020238)
Supplement: Supplementary file 1 [file genes-12-00238-s001.zip]

Archive with 12 entries (9 files):
- supp data/
- supp data/FigureS1_revised.pdf
- __MACOSX/
- __MACOSX/supp data/
- __MACOSX/supp data/._FigureS1_revised.pdf
- supp data/Table S2. Genomic Neighbourhood of all Salmonid irf genes..xlsx
- __MACOSX/supp data/._Table S2. Genomic Neighbourhood of all Salmonid irf genes..xlsx
- supp data/Figure S2 revised.pdf
- __MACOSX/supp data/._Figure S2 revised.pdf
- supp data/Table S1. Full repertoire of Salmonid IRF genes.xlsx
- __MACOSX/supp data/._Table S1. Full repertoire of Salmonid IRF genes.xlsx
- __MACOSX/._supp data
