# Supplementary material for: Evolution of the IRF Family in Salmonids
Source: Genes (Basel). 2021 Feb 8;12(2):238. doi: 10.3390/genes12020238 (PMC7915476; doi:10.3390/genes12020238)
Supplement: Supplementary file 1 [file genes-12-00238-s001.zip › supp data/Table S2. Genomic Neighbourhood of all Salmonid irf genes..xlsx]

## Sheet: Table S2 
Table S2. Genomic Neighbourhood of all Salmonid irf genes.
Yellow highlighted squares are pseudogenes
Genus	Species	NCBI Nomenclature	Suggested Nomenclature	Chromosome	Gene ID
IRF1
Homo	sapiens	IRF1	IRF1	5	3659									VDAC1	FSTL4	HSPA4	ZCCHC10	AFF4	LEAP2	UQCRQ	SHROOM1	SHROOM1	SQWAHA	SEPTIN8	CCNI2	KIF3A	IL4	IL13	RAD50	IL5	IRF1	SLC22A5	SLC22A4	PDLIM4	P4HA2	CSF2	IL3	ACSL6	MEIKIN	FNIP1	RAPGEF6	CDC42SE2
Gallus	gallus	IRF1	IRF1	13	396384																	SHROOM1	SOWAHA	SEPTIN8	CCNI2	KIF3A	IL4	IL13	RAD50	IL5	IRF1	SLC22A5	SLC22A4	PDLIM4	P4HA2	KK34 INTERLEUKIN-LIKE	IL3	CSF2	ACSL6	MEIKIN	FNIP1	RAPGEF6	FSLT4	C13H5ORF15	VDAC1	TCF7	PPP2CA	UBE2B	JADE2
Lepisosteus	oculatus	IRF1b	IRF1b	LG6	102694941																	PPP2CA	SKP1	TCF7	VDAC1	LG6H5ORF15	FSLT4	RAPGEF6	FNIP1	ACSL6 (COVERS WHOLE OF IRF1) <	IRF1b	SLC22A5-LIKE	SLC22A5	SLC22A5-LIKE	PDLIM4-LIKE	P4HA2	P4HA2	RAD50	KIF3A	POU4F3	RBM27		LARS1
Danio	rerio	IRF1b	IRF1b	21	792160																TCF7	SKP1	PPP2CAB	UBE2B	CDKN2AIPNL	JADE2	UNCHARACTERISED	FNIP1	RAPGEF6-LIKE	ACSL6	IRF1b	SLC22A5	SAR1B	SEC24A	CAMLG	DDX46	ZGC:77058	UNCHARACTERISED	SI:CH211-25G7.5	MACROH2A1	PITX1	TXNDC15
Esox	lucius	IRF1b	IRF1b	LG07	105028259																	PPP2CA	SKP1	TCF7	VDAC1	C7H5ORF15	FSLT4-LIKE	RAPGEF6	FNIP1	ACSL6 (COVERS WHOLE OF IRF1) <	IRF1b	SLC22A4-LIKE	SLC22A5	SLC22A21	SLC22A5	PDLIM4	P4HA2	GALNT10	DHRS11A	SLC6A1	FLOT2A
Oncorhynchus	mykiss	IRF1-like	IRF1-1	10	110533376																	SKP1	TCF7	VDAC1	KCT2-LIKE	FSLT4-LIKE	RAPGEF6-LIKE	RAPGEF6-LIKE-BOTH SAME GENE ACCORDING TO ENSEMBL	FNIP1-LIKE	ACSL6-LIKE (COVERS WHOLE OF IRF1) <	IRF1-1	SLC22A4-LIKE	SLC22A5	SLC22A21	SLC22A5-LIKE	PDLIM4-LIKE	P4HA2-LIKE	JAKMIP2-LIKE
Oncorhynchus	mykiss	IRF1b	IRF1-2	12	100135950																	PPP2CA	SKP1	TCF7-LIKE	VDAC1-LIKE	KCT2-LIKE	FSTL4-LIKE	RAPGEF6	FNIP1	ACSL6-LIKE (COVERS WHOLE OF IRF1 <	IRF1-2	SLC22A4-LIKE	PDLIM4-LIKE	P4HA2-LIKE	P4HA2-LIKE	SLC6A13-LIKE	JAKMIP2-LIKE	DPYSL3-LIKE	STK32A-LIKE
Oncorhynchus	tshawytscha	IRF1-like	IRF1-1	30	112228253																		ANKHD1	EIF4EBP3-LIKE	MAT2B SAME GENE ACCORDING TO ENSEMBLE	MAT2B-LIKE	TENM2-LIKE	RAPGEF6-LIKE	FNIP1-LIKE	ACSL6-LIKE (COVERS WHOLE OF IRF1) <	IRF1-1	SLC22A4-LIKE	SLC22A5	SLC22A21	SLC22A5-LIKE	YWHAG-LIKE	SSC4D-LIKE	TSPOAP1-LIKE	GUSB-LIKE
Oncorhynchus	tshawytscha	IRF1-like	IRF1-2	9	112258102																	PPP2CA-LIKE	SKP1	TCF7-LIKE2	VDAC1-LIKE	TTGN1-LIKE	FSTL4-LIKE	RAPGEF6-LIKE	FNIP1-LIKE	ACSL6-LIKE (COVERS WHOLE OF IRF1) <	IRF1-2	SLC22A4-LIKE	PDLIM4-LIKE	P4HA2-LIKE	P4HA2-LIKE	SLC6A13-LIKE	JAKMIP2-LIKE	DPYSL3-LIKE	STK32A-LIKE
Oncorhynchus	nerka	IRF1-like	IRF1-1	LG10	115136192																	PPP2CA	SKP1	TCF7-LIKE2	VDAC1-LIKE	KCT2-LIKE	FSLT4-LIKE	RAPGEF6-LIKE	FNIP1-LIKE	ACSL6-LIKE (COVERS WHOLE OF IRF1) <	IRF1-1	SLC22A4-LIKE	SLC22A5	SLC22A21	SLC22A5-LIKE	PDLIM4-LIKE	P4HA2-LIKE	JAKMIP2	DPYSL3	STK32A-LIKE
Oncorhynchus	nerka	IRF1-like	IRF1-2	LG22	115105275																		SKP1	TCF7-LIKE2	VDAC1-LIKE	CCDC8-LIKE	FSLT4-LIKE	RAPGEF6-LIKE	FNIP1-LIKE	ACSL6-LIKE (COVERS WHOLE OF IRF1) <	IRF1-2	SLC22A4-LIKE	PDLIM4-LIKE	P4HA2-LIKE	P4HA2-LIKE	SLC6A13	JAKMIP2	DPYSL3-LIKE	STK32A-LIKE
Oncorhynchus	kisutch	IRF1-like	IRF1-1	LG28	109872830															PPP2CA	SKP1	TCF7-LIKE2	VDAC1	TTGN1 OR TGOLN1	FSLT4-LIKE	UNCHARACTERISED	PLEXIN-A1-LIKE	RAPGEF6	FNIP1-LIKE	ACSL6 (COVERS WHOLE OF IRF1 <	IRF1-1	SLC22A4-LIKE	SLC22A5	SLC22A21	SLC22A5-LIKE	PDLIM4-LIKE	P4HA2	JAKMIP2	DPYSL3	STK32A
Oncorhynchus	kisutch	IRF1	IRF1-2	LG6	109892958																PPP2CA	SKP1	TCF7-LIKE2	VDAC1-LIKE	KCT2	FSLT4-LIKE	RAPGEF6-LIKE	FNIP1	ACSL6	SPATA20	IRF1-2	SLC22A4-LIKE	PDLIM4-LIKE	P4HA2	P4HA1-LIKE	SLC6A13-LIKE	JAKMIP2-LIKE	DPYSL3-LIKE	STK32A	STK10
Salmo	salar	IRF1	IRF1-1	4	100846970																PPP2CA-LIKE	SKP1	TCF7-LIKE2	VDAC1-LIKE	TTGN1 OR TGOLN1	FSLT4-LIKE	RAPGEF6	FNIP1-LIKE	UNCHARACTERISED	ACSL6-LIKE (COVERS WHOLE OF IRF1) <	IRF1-1	SLC22A4-LIKE	SLC22A5	SLC22A21	SLC22A5-LIKE	PDLIM4-LIKE	P4HA2-LIKE	JAKMIP2	DPYSL3	STK32A
Salmo	salar	IRF1	IRF1-2	13	100136548																	PPP2CA-LIKE	SKP1	TCF7-LIKE2	VDAC1-LIKE	KCT2-LIKE	FSLT4-LIKE	RAPGEF6	FNIP1-LIKE	ACSL6-LIKE (COVERS WHOLE OF IRF1) <	IRF1-2	SLC22A4	SLC22A4-LIKE	P4HA2	PDLIM4-LIKE	P4HA2-LIKE	SLC6A13-LIKE	JAKMIP2-LIKE	DPYSL3-LIKE
Salmo	trutta	IRF1-like	IRF1-1	19	115154014															PPP2CA-LIKE	SKP1	TCF7-LIKE2	VDAC1-LIKE	KCT2-LIKE	FSLT4-LIKE	KMT2D-LIKE	RAPGEF6	FNIP1-LIKE	UNCHARACTERISED	ACSL6-LIKE (COVERS WHOLE OF IRF1) <	IRF1-1	SLC22A4-LIKE	SLC22A5	SLC22A21	SLC22A5-LIKE	PDLIM4-LIKE	P4HA2-LIKE	JAKMIP2	DPYSL3	STK32A-LIKE
Salmo	trutta	IRF1b	IRF1-2	15	115148551																	PPP2CA-LIKE	SKP1	TCF7-LIKE2	VDAC1-LIKE	GP1-LIKE	FSLT4-LIKE	RAPGEF6	FNIP1-LIKE	ACSL6-LIKE (COVERS WHOLE OF IRF1) <	IRF1-2	SLC22A4	SLC22A4-LIKE	PDLIM4-LIKE	P4HA2-LIKE (ENSEMBL SAYS ONLY 1)	P4HA2-LIKE	P4HA1-LIKE	P4HA1-LIKE	SLC6A13-LIKE	JAKMIP2-LIKE	DPYSL3-LIKE		STK32A
Callorhinchus	Milii	IRF1	IRF1	Unplaced	103183671																				VDAC1	Uncharacterised	FSLT4-like	RAPGEF6-like	fnip1	ACSL6	IRF1	SLC22A5	pdlim4	ubtd2	efcab9	stk10
Ictalurus	punctatus	IRF1b	IRF1	18	108278857																					P4HA1	skp1	tcf7	c18h5orf15	acsl6	IRF1	dennd1a	sar1b	uncharacterized	rapgef6	fnip1	jakmip2	rexo4	cacfd1	dck	slc4a4b
Clupea	harengus	IRF1b	IRF1	8	105896483															skp1	tcf7	vdac1	c8h5orf15	fstl4	SEC16B-like	uncharacterized protein K02A2.6-like	RRP9	RAPGEF6	fnip1	acsl6	IRF1	SLC22A4-like	slc22a21	slc22a4	slc22a4	SLC22A5	SLC22A4	polq	birc2	cfap300	angptl5	trpc6a	arhgap42a
Pungitius	Pungitius	IRF1b	IRF1	Unplaced	119215890																SKP1	tcf7	vdac1	cunh5orf15	PRB1	fstl4	rapgef6	fnip1	uncharacterized	acsl6	IRF1	SLC22A4	SLC22A5	SLC22A21	SLC22A5	SLC22A4	kcnj15	smg8	ppm1e	trim37	pou2f3	p4ha2	pdlim4	vps26c	GDPD5
Taku	Rubripes	IRF1b	IRF1	15	101075171															SKP1	tcf7	vdac1	c15h5orf15	EIF4G1	fstl4	EIF4G3	RAPGEF6	fnip1	uncharacterized	acsl6	IRF1	SLC22A5	SLC22A5	SLC22A5	SLC22A5	SLC22A5	SLC22A5	SLC34A1	SLC22A5	SLC22A5	SLC22A5	pdlim4	p4ha2	SLC6A13	jakmip2	dpysl3	stk32a
IRF2
Homo	sapiens	IRF2	IRF2	4	3660									FAM149A	TLR3	SORBS2	PDLIM3	CCDC110	C4ORF47	UFSP2	ANKRD37	LRP2BP	SNX25	CFAP97	SLC25A4	HELT	PRG3	ACSL1	CENPU	PRIMPOL	IRF2	GAR1	IRF2 >	MYL12BP2	ENPP6	VLDLR	STOX2	TRAPPC11	RWDD4	ING2	VTI1BP2	CDKN2AIP	FBL	CLDN24	CLDN22	WWC2	DCTD
Gallus	gallus	IRF2	IRF2	4	396115														UNCHARACTERISED	TACR3	UFSP2	LRP2BP	SNX25	CFAP97	SLC25A4	HELT	ACSL1	CENPU	PRIMPOL	CASP3	IRF2	ENPP6	STOX2	TRAPPC11	RWDD4	ING2	UNCHARACTERISED	CDKN2AIP	CLDN22	CLDN22-LIKE	DCTD
Lepisosteus	oculatus	IRF2	IRF2	LG4	102690999											FAM149A	TLR3	SORBS2	PDLIM3	LRP2BP	SNX25	SNX25	CFAP97	SLC25A4	EFCAB6	HELT	ACSL1A	CENPU	PRIMPOL	CASP3-LIKE	IRF2	ENPP6	STOX2A	SLC22A5-LIKE	TRAPPC11	RWDD4	UNCHARACTERISED	ING2	WWC2	DCTD
Danio	rerio	IRF2a	IRF2a	1	325410	TMEM184C	PRMT9	ARHGAP10	NR3C2	DCLK2A	FAM193A	TNIP2	SCPP1	SPARCL1	SI:DKEYP-13D11.1	SI:DKEYP-13D11.2	SI:CH211-15E22.3	GALNT7	HMGB2A	HAND2	FBXO8	CEP44	HPGD	GPM6AB	WDR17	ASB5B	SPCS3	VEGFC	TENM3	DCTD	IRF2A	TMEM134	STOX2A	ING2	SOD3B	AIP	CDK2AP2	LGI2B	CCDC149B	SI:DKEY-117M1.4	CNTF	SI:CH211-113E8.11
Danio	rerio	IRF2b	IRF2b	14	494071																AP1AR	GABRA4	GABRA2	GUF1	GNPDA2	FRMPD1	SLC25A51B	SI:DKEY-185E18.7	DHRS13L1	CASP3B	IRF2B	ENPP6	SNX25	LRP2BP	SI:CH73-49O8.1	FNTA	GSTP1	GSTP2	TRPC3	IM:7150988	4 UNCHARACTERISED	CDX1A
Esox	lucius	IRF2	IRF2	LG04	105026721												TMEM129	ATOH8	ST3GAL5	POLR1A	PTCD3	IMMT	RNF103	ABHD18	TRAPPC11	SLC22A5	STOX2	ENPP6	ACSL1	CENPU	IRF2	LRP2BP	SNX25	C4H4ORF47	PDLIM3B	SORBS2B	FAM149A	CYP4V2	MTNR1AB	FAT1B	FGL1	MTUS1A	PDGFR-LIKE
Oncorhynchus	mykiss	IRF2-like	IRF2-1	3	110519953															SHOX-LIKE	ASMT-LIKE	UPF3A	CDC16	C17ORF105	UNCHARACTERISED	MMGT1-LIKE	FAM122A-LIKE	CAB39-LIKE	GPC4-LIKE	HS6ST2	IRF2-1	SLAIN1-LIKE	MYCBP2-LIKE	SNX25	BTB/POZ DOMAIN-CONTAINING PROTEIN KCTD12-LIKE	LMO7-LIKE	PGBD4-LIKE	KLF12	KLF5	DACH1-LIKE	GPR183-LIKE	UNCHARACTERISED	CLYBL
Oncorhynchus	mykiss	IRF2	IRF2-2	25, now 31	100136151											TMEM129	ATOH8	ST3GAL5	POLR1A	PTCD3	IMMT	RNF103	ABHD18	CAPN1	TRAPPC11	STOX2-LIKE	ENPP6	ACSL1-LIKE	CENPU	CASP3B	IRF2-2	SNX25	LRP2BP	C25H4ORF47	PDLIM3B-LIKE	SORBS2B	FAM149A	CYP4V2	MTNR1AA	FAT1-LIKE	FGL1	MTUS1A
Oncorhynchus	tshawytscha	IRF2-like	IRF2-1	3	112234662															SHOX-LIKE	ASMT-LIKE	UPF3A-LIKE	CDC16	C17ORF105	SLCO2B1-LIKE	MMGT1-LIKE	FAM122A-LIKE	CAB39-LIKE	GPC4-LIKE	HS6ST2	IRF2-1	SLAIN1-LIKE	SLAIN1-LIKE	MYCBP2-LIKE	BTB/POZ DOMAIN-CONTAINING PROTEIN KCTD12-LIKE	LMO7-LIKE	KLF12	KLF5	DACH1-LIKE	GPR183-LIKE	UNCHARACTERISED	CLYBL
Oncorhynchus	tshawytscha	IRF2	IRF2-2	8	112255991												TMEM129	ATOH8	ST3GAL5	POLR1A	PTCD3	IMMT	RNF103	ABHD18	TRAPPC11	STOX2	ENPP6	ACSL1-LIKE	CENPU	CASP3B	IRF2-2	SNX25	LRP2BP	C8H4ORF47	PDLIM3B	SORBS2B	FAM149A	CYP4V2	MTNR1AB	FAT1B	FGL1	MTUS1A
Oncorhynchus	nerka	IRF2-like	IRF2-1	LG3	115107345															SHOX-LIKE	IL2RG	ASMT-LIKE	UPF3A	CDC16	UNCHARACTERISED	MMGT1-LIKE	FAM122A-LIKE	CAB39-LIKE	GPC4-LIKE	HS6ST2	IRF2-1	SLAIN1-LIKE	MYCBP2-LIKE	BTB/POZ DOMAIN-CONTAINING PROTEIN KCTD12-LIKE	LMO7-LIKE	KLF12B	KLF5B	DACH1	GPR183A	UNCHARACTERIZED	CLYBL
Oncorhynchus	nerka	IRF2	IRF2-2	LG5	115129260												TMEM129	ATOH8	ST3GAL5	POLR1A	PTCD3	IMMT	RNF103	ABHD18	TRAPPC11	STOX2-LIKE	ENPP6	ACSL1-LIKE	CENPU	CASP3B	IRF2-2	SNX25	LRP2BP	LG5H4ORF47	PDLIM3-LIKE	SORBS2B	FAM149A	CYP4V2	MTNR1A	FAT1-LIKE	FGL1	MTUS1A	PDGFR-LIKE
Oncorhynchus	kisutch	IRF2-like	IRF2-1	LG2	109865334															P2RY8	SHOX-LIKE	ASMT-LIKE	UPF3A	CDC16	UNCHARACTERISED	MMGT1-LIKE	FAM122A-LIKE	CAB39	GPC4-LIKE	HS6ST2	IRF2-1	SLAIN1-LIKE	MYCBP2	BTB/POZ DOMAIN-CONTAINING PROTEIN KCTD12-LIKE	LMO7-LIKE	KLF12	KLF5	DACH1	GPR183-LIKE	UNCHARACTERIZED	CLYBL
Oncorhynchus	kisutch	IRF2	IRF2-2	LG15	109904999												TMEM129	ATOH8	ST3GAL5	POLR1A	PTCD3	IMMT	RNF103	ABHD18	TRAPPC11	STOX2-LIKE	ENPP6	ACSL1-LIKE	CENPU	CASP3B	IRF2-2	SNX25	LRP2BP	LG15H4ORF47	PDLIM3-LIKE	SORBS2B	FAM149A	CYP4V2	MTNR1AA	FAT1-LIKE	FGL1	MTUS1A	PDGFR-LIKE	SLC7A2
Salmo	salar	IRF2-like	IRF2-1	25	106586054														CAVP-TARGET PROTEIN-LIKE	CTDSP1	COL18A1	CSN8	TRIM63B	LOC394070 PROTEIN-LIK	COL6A3	UNCHARACTERISED	MMGT1-LIKE	CAB39	GPC6-LIKE	HS6ST2-LIKE	IRF2-1	MTUS1	PDGFRL	SLAIN1-LIKE	MYCBP2	BTB/POZ DOMAIN-CONTAINING PROTEIN KCTD12-LIKE	LMO7-LIKE	KLF12	KLF5	DACH1	GPR183-LIKE	GPR183-LIKE	CLYBL
Salmo	salar	IRF2	IRF2-2	9	100136507											TMEM129	ATOH8	ST3GAL5	POLR1A	PTCD3	IMMT	RNF103	ABHD18	TRAPPC11	CHITIN-BINDING LECTIN 1	STOX2-LIKE	ENPP6	ACSL1-LIKE	CENPU	CASP3B	IRF2-2	SNX25	LRP2BP	CSSA09H4ORF47	PDLIM3B	SORBS2B	FAM149A	CYP4V2	MTNR1AA	FAT1B	PCM1-LIKE	FGL1-LIKE	MUC5AC	PDGFR-LIKE	SLC7A2
Salmo	trutta	IRF2-like	IRF2-1	24	115160593										SHOX-LIKE	IL2RG	ASMTL	UPF3A	CDC16	UNCHARACTERIZED	FGF14-LIKE	WHOLE LOT OF U2B PSEUDOGENES >25	GTF2IRD2	MMGT1-LIKE	FAM122A-LIKE	CAB39	GPC4-LIKE	HS6ST2-LIKE	MBNL3	U2B	IRF2-1	MTUS1	PDGFRL	SLAIN1-LIKE	MYCBP2	BTB/POZ DOMAIN-CONTAINING PROTEIN KCTD12-LIKE	LMO7-LIKE	KLF12	KLF5	DACH1	GPR183-LIKE	GPR183-LIKE	CLYBL
Salmo	trutta	IRF2	IRF2-2	13	115205517												TMEM129	ATOH8	ST3GAL5	POLR1A	PTCD3	IMMT	RNF103	ABHD18	TRAPPC11	STOX2-LIKE	ENPP6	ACSL1-LIKE	CENPU	CASP3B	IRF2-2	SNX25	LRP2BP	LG15H4ORF47	PDLIM3-LIKE	SORBS2B	FAM149A	CYP4V2	MTNR1AA	FAT1B	PCM1-LIKE	FGL1-LIKE	PELPK1-LIKE	MTUS1A	PDGFR-LIKE	SLC7A2
Callorhinchus	Milii	IRF2	IRF2	Unplaced	103187404																					BTN1A1	zinc-binding protein A33	BTN1A1	LGALS8	casp3	IRF2	enpp6	CDHR2	CDHR2	stox2	PRR21	SLC22A5.	SLC22A4	SLC22A5.	SLC22A4	SLC22A4	SLC22A5.	SLC22A5.	trappc11	rwdd	uncharacterized	ing2	cdkn2aip
Ictalurus	punctatus	IRF2	IRF2	8	108268627																	GABRA2	myosin heavy chain, skeletal muscle-like	guf1	gnpda2	FRMPD1	ACTB	slc25a51b	cenpu	casp3b	IRF2	enpp6	snx25	lrp2bp	CUL2	TUFM	KLHL10	UGGT1	TUFM	TUBB	TUBB4B	LOXL3	fnta	pigg
Ictalurus	punctatus	IRF2a	IRF2a	3	108263359																						vegfc	tenm3	dctd	dctd	IRF2a	tmem134	stox2a	ing2	sod3b
Clupea	harengus	IRF2	IRF2	20	105901762										cryba1l1	uncharacterised	arsia	tcof1	trappc11	SLC22A4	SLC22A4	SLC22A5	SLC22A5	SLC22A4	SLC22A5	SLC22A4	stox2b	ACSL1	cenpu	casp3b	IRF2	enpp6	ectonucleotide pyrophosphatase/phosphodiesterase family member 6-lik	snx25	lrp2bp	c20h4orf47	pdlim3b	sorbs2b	fam149a	CYP4V2	mtnr1ab	FAT1-like
Clupea	harengus	IRF2-like	IRF2a	22	105902166																	cntf	uncharacterized	E3 ubiquitin-protein ligase ZFP91	TPRXL	MUC5AC	pfl2	pfl2	ccdc86	glb1	IRF2a	ART5	tacr3l	N-acyl-aromatic-L-amino acid amidohydrolase (carboxylate-forming) B	CLDND1b	uncharacterized	osbp	patl1	uncharacterized
Pungitius	Pungitius	IRF2	IRF2	Unplaced	119211047														PGBD4	CSPP1	snx25	FGL1	CNGA4	PLS3	ptcd3	polr1a	st3gal5	ACSL1	cenpu	casp3b	IRF2	uncharacterized	uncharacterized	TIGD1	uncharacterized	slitrk4	hdac3	MXRA5	rab33a
Taku	Rubripes	IRF2	IRF2	16	101069024																							Start of chromosome		DNAH10	IRF2	mcm9	gopc	ufl1	mfsd4b	rev3l	traf3ip2a	GPR139	fynb	uncharacterized	ccn6	tube1	dnal1	lama4
IRF3
Homo	sapiens	IRF3	IRF3	19	3661																PTOV1	MED25	FUZ	AP2A1	TSKS	RPS9P4	CPT1C	ADM5	PRMT1	BCL2L12	IRF3	SCAF1	RRAS	PRR12	PRRG2	NOSIP	RCN3	FCGRT	COX6CP7	RPS11	RPL13A
Gallus	Gallus	No IRF3
Lepisosteus	oculatus	IRF3	IRF3	LG8	107075358												GIMAP7	UNCH	UNCH	TRIM47-LIKE	TRIM16-LIKE	UNCHARACTERISED	RIC8A	TRIM16-LIKE	UNCHARACTERISED	TRIM47-LIKE	TRIM16-LIKE	ENDOD1	UNCHARACTERISED	PRR12B	IRF3	TRIM16-LIKE	TRIM16-LIKE	KCNJ11	ZNF239	TSPAN4B	BCL2 LIKE 12	PAX10	RCN1	NOSIP	SDRF	TRPM4A	END OF CHRO
Danio	rerio	IRF3	IRF3	12	564854															PLEKHM1	IFNPHI4	CD79B	SCN4AA	GHRHR2	ZGC:163073	MAPTA	KANSL1A	SI:CH211-255P10.3	SI:CH211-255P10.4	PRR12A	IRF3	SI:DKEY-94F20.4	TRPM4B.2	TRPM4B.1	TRPM4B3	HRC	SI:CH211-173D10.4 [		CA15C	CA15A	ZGC:153760	CA15B	MMP25B
Esox	lucius	IRF3	IRF3	LG05	105026239																		ADRB1	NHLRC2	DCLRE1A	CASP7	NRAP	DNMBP	CPN1	PRR12A	IRF3	TRPM4	MMP25B	PAX6-LIKE	HTRA4	MAPK7	VKORC1	DNAJC7	UNCHARACTERISED	UNCHARACTERISED	ITGAD
Oncorhynchus	mykiss	IRF3	IRF3	16	100750229																EIF3C-LIKE	UNCHARACTERISED	ITGAX-LIKE	ALDOA	PAX6-LIKE	AFAP1-LIKE-2	ZNF518A-LIKE	NRG3B	UNCHARACTERISED	PRR12-LIKE	IRF3	TRPM4-LIKE	RGR-LIKE	LRIT1	SLC18A3A	EIF3L-LIKE	CDH23-LIKE	C16H10ORF105	PLPP4-LIKE	PGBD3-LIKE
Oncorhynchus	tshawytscha	IRF3-like	IRF3	unplaced	112235560																							END OF CHROMOSOME		PRR12-LIKE	IRF3	TRPM4	CRP-LIKE	EGLN1				END OF CHROMOSOME
Oncorhynchus	nerka	IRF3	IRF3	LG23	115106747																			EIF3C-LIKE	ITGAX	ALDOB	AFAP1-LIKE-2	ZNF518A	NRG3B	PRR12-LIKE	IRF3	TRPM4	RGR-LIKE	LRIT1	SLC18A3A	EIF3L-LIKE	CDH23-LIKE
Oncorhynchus	kisutch	IRF3	IRF3	LG20	109865630																			UNCHA	ITGAM	ALDOA	AFAP1-LIKE-2	ZNF518A-LIKE	NRG3B	PRR12	IRF3	TRPM4	SLC4A1B	UBTF	ATXN7L3	SMARCD1	PSMC5	MPP3B	LRP2B	MUC13B
Salmo	salar	IRF3	IRF3	19	100337625																		ITGAX	ALDOA	PAX6-LIKE	AFAP1-LIKE-2	ZNF518A-LIKE	TRMT12	NRG3	QSER1 (BUT BLAST AND ENSEMBL INDICATES IT SHOULD BE CALLED PRR12)	IRF3	TRPM4-LIKE	PGD4-LIKE	ZINC-BINDING PROTEIN A33-LIKE	CPN1	CHUK-LIKE	ABLIM1-LIKE	TRIML1	P5CSA	CRYBA1
Salmo	trutta	IRF3	IRF3	2	115162648																			ITGAM	ALDOA	AFAP1-LIKE-2	ZNF518A-LIKE	NRG3B	UNCHARACTERISED	PRR12-LIKE	IRF3	TRPM4-LIKE	ZINC-BINDING PROTEIN A33-LIKE	CPN1	CHUK-LIKE	ABLIM1-LIKE	P5CSA	CRYBA1
IRF4
Homo	sapiens	IRF4	IRF4	6	3662																			START OF CHROMOSOME		WBP1LP12	OR4F1P	SEPTIN14P6	CICP18	DUSP22	IRF4	EXOC2	HUS1B	MARK2	UNCHARACTERISED	UNCHARACTERISED	FOXQ1	FOXF2	ELF2	FOXC1	GMDS	MYLK4	WRNIP1	SERPINB1	SERPINB9	SERPINB6
Gallus	gallus	IRF4	IRF4	2	374179																										IRF4
Lepisosteus	oculatus	IRF4	IRF4	LG9	102690747																										IRF4
Danio	rerio	IRF4a	IRF4a	2	100002070																	ALAAT2	SHARPIN	SI:DKEY-33C14.6	WRNIP1	MYLK4A	FOXC1A	FTR93	FOXF2A	FOXQ1A	IRF4A	DUSP22B	RIPK1L	ZG49 (XLCGF49.1-LIKE )	SI:CH211-241E1.5	SI:CH211-241E1.3	CACNA1EB	POLR2D	HRH3-LIKE	OSBPL1A-LIKE	ABCF3	ZNF521
Danio	rerio	IRF4b	IRF4b	20	569263																MYCT1A	SYNE1A	ESR1	ARMT1	ZBTB2B	AKAP12B	MTHFD1-LIKE	STX11B.2	STX11B.1	SI:DKEY-25E12.3	IRF4B	EXOC2	FOXQ1B	FOXF2B	FOXC1B	GMDS	MYLK4B	SERPINB1	UNCHARACTERISED	SERPINB1L1	RWDD2B	SERPINB1L2	FTR79
Esox	lucius	IRF4a	IRF4a	LG03	105018555																		ADCY1	SIRT5	PHACTR1	PHLPP1	MEP1B	OPN5-LIKE	RIPK1-LIKE	DUSP22B	IRF4A	FOXQ1A	FOXF2A	FOXC1A	MYLK4A	WRNIP1	CELA3B	DHX30	ALAAT1 OR GPT1	SHARPIN	GPAA1	EXOSC4
Esox	lucius	IRF4	IRF4b	LG08	105011936																	ADCY1A	SIRT5	PHACTR1	TBC1D7	DSP-LIKE	SLC22A23	PSMG4	ZNF345	BPH-LIKE	IRF4B	EXOC2	FOXQ1	FOXF2B	FOXC1B	GMDS	MYLK4B	SERPINB1	CA1	EEF1DB	PYCR3	BMB
Oncorhynchus	mykiss	IRF8	IRF4a-1	8	100499175														DSP-LIKE	TNS3-LIKE	IGFBP-3	IGFBP1	ADCY1-LIKE	PHACTR1-LIKE	PHLPP1-LIKE	MEP1B -LIKE	RNF138	OPN5-LIKE	RIPK1-LIKE	DUSP22B	IRF4A-1	FOXQ1-LIKE	FOXF2A	FOXC1-A-LIKE	MYLK2-LIKE	WRNIP1	DHX30	ALAT2-LIKE	ALAT2-LIKE	ALAT2-LIKE	GPAA1	RRP41-LIKE
Oncorhynchus	mykiss	IRF10	IRF4a-2	28	100499174															TNS3-LIKE	IGFBP3	IGFBP1	ADCY1	SIRT5-LIKE	PHACTR1-LIKE	PHLPP1-LIKE	OPN5-LIKE	OPN5-LIKE	OPN4-LIKE	RIPK1-LIKE	IRF4A-2	UNCHARACTERISED	FOXQ1-LIKE	FOXF2 -LIKE	FOXC1-A	MYLK3-LIKE	SHARPIN	GPAA1-LIKE	EXOSC4	PRKACB-LIKE	ADGRL2-LIKE
Oncorhynchus	mykiss	IRF4-like	IRF4b-2	5	110524663																IGFBP3	IGFBP1A	ADCY1-LIKE	SIRT5-LIKE	PHACTR1-LIKE	DSP-LIKE	SLC22A23	XLCOF6-LIKE	BPHL	DUSP22B-LIKE	IRF4B-2	EXOC2	FOXQ1-LIKE	FOXF2-LIKE	FOXC1-A-LIKE	GMDS	MYLK4B	SERPINB1	PYCR3	BMB	TSTA3-LIKE	ARHGAP39-LIKE
Oncorhynchus	mykiss	IRF4-like	IRF4b-1	4	110521762															TNS3	IGFBP3	IGFBP3	IGFBP1	SIRT5-LIKE	PHACTR1	TBC1D7	DSP	SLC22A23	PSMG4	DUSP22B-LIKE	IRF4B-1	EXOC2-LIKE	FOXQ1-LIKE	FOXF2-LIKE	FOXC1-A-LIKE	MYLK4-LIKE	SERPINB1-LIKE	EEF1DB	TSTA3-LIKE	RPE65
Oncorhynchus	tshawytscha	IRF4-like	IRF4a-1	10	112260585														DSP-A	TNS3	IGFBP3	IGFBP1	ADCY1-LIKE	PHACTR1	PHLPP1	MEP1B	RNF138	OPN7A	RIPK1-LIKE	DUSP22B-LIKE	IRF4A-1	FOXQ1-LIKE	FOXF2A	FOXC1-A-LIKE	KLHL14	CACNA1E	RNF11-LIKE	RPE65	SRSF11	ANKRD13C	ZNF830	EFCAB14	ADGRL2	PRKACB	RRP41-LIKE	GPAA1	RBCK1
Oncorhynchus	tshawytscha	IRF4-like	IRF4a-2	28	112226836															TNS3	IGFBP-3	IGFBP1	ADCY1	SIRT5	PHACTR1	PHLPP1	OPN5-LIKE	UNCHARACTERIZED	RIPK1-LIKE	DUSP22B-LIKE	IRF4A-2	UNCHARACTERIZED	FOXQ1-LIKE	FOXF2A	FOXC1-A-LIKE	MYLK3	RBCK1	GPAA1	EXOSC4	PRKACB	ADGRL2	EFCAB14	ZNF830	ZNF830	ANKRD13C
Oncorhynchus	tshawytscha	IRF4-like	IRF4b-2	5	112251311															ROR1-LIKE	IGFBP3	IGFBP1	ADCY1	ADCY1	PHACTR1	DSP-LIKE	SLC22A23-LIKE	SLC22A23-LIKE	XLCOF6-LIKE	BPHL	IRF4B-2	EXOC2-LIKE	FOXQ1-LIKE	FOXF2A	FOXC1-A-LIKE	GMDS	MYLK4	SERPINB1	UNCHARACTERIZED	PYCR3	BMB	TSTA3
Oncorhynchus	tshawytscha	IRF4-like	IRF4b-1	1	112250165																TNS3	IGFBP-3	IGFBP1	SIRT5	PHACTR1	TBC1D7	DSP	SLC22A23	PSMG4	DUSP22B-LIKE	IRF4B-1	EXOC2-LIKE	FOXQ1-LIKE	FOXF2-LIKE	FOXC1-A-LIKE	MYLK4	SERPINB1	EEF1D	TSTA3	ARHGAP39	RNF138	TRAPPC8
Oncorhynchus	nerka	IRF4-like	IRF4a-1	LG9b	115114529															DSP-LIKE	TNS3	IGFBP3	IGFBP1	ADCY1-LIKE	PHACTR1	PHLPP1	MEP1B	OPN5-LIKE	RIPK1-LIKE	DUSP22B-LIKE	IRF4A-1	FOXQ1-LIKE	FOXF2A	FOXC1-A-LIKE	MYLK2-LIKE	WRNIP1	DHX30	ALAT2-LIKE	ALAT2-LIKE	RBCK1	GPAA1	RRP41-LIKE	PRKACB
Oncorhynchus	nerka	IRF4-like	IRF4a-2	LG20	115102985														DSP-LIKE	TNS3	IGFBP3	IGFBP1	ADCY1-LIKE	SIRT5-LIKE	PHACTR1-LIKE	PHLPP1-LIKE	OPN5-LIKE	OPN5-LIKE	RIPK1-LIKE	DUSP22B	IRF4A-2	FOXQ1-LIKE	FOXF2A	FOXC1-A-LIKE	MYLK3-LIKE	RBCK1	GPAA1-LIKE	EXOSC4	PRKACB	ADGRL2	EFCAB14
Oncorhynchus	nerka	IRF4-like	IRF4b-2	unplaced	115121531																									END OF CHROMOSOME	IRF4B-2	EXOC2	END OF CHROMOSOME
Oncorhynchus	nerka	IRF4-like	IRF4b-1	LG17	115145392																TNS3	IGFBP3	IGFBP1	SIRT5-LIKE	PHACTR1	TBC1D7	DSP	SLC22A23	PSMG4	DUSP22B-LIKE	IRF4B-1	EXOC2-LIKE	FOXQ1-LIKE	FOXF2-LIKE	FOXC1-A-LIKE	MYLK3-LIKE	SERPINB1	EEF1D	TSTA3	ARHGAP39	RNF138	TRAPPC8
Oncorhynchus	kisutch	IRF4a	IRF4a-1	LG30	109883235													DSP	TNS3	IGFBP3	IGFBP1	SUPT20H	ADCY1-LIKE	PHACTR1	PHLPP1	MEP1B	RNF138-LIKE	OPN5-LIKE	RIPK1-LIKE	DUSP22B	IRF4A-1	FOXQ1-LIKE	FOXF2-LIKE	FOXC1-A-LIKE	LRX5	MYLK2-LIKE	WRNIP1	DHX30	ALAT2-LIKE	DHX30-LIKE	ALAT2-LIKE	DHX30-LIKE	ALAT2-LIKE	RBCK1	GPAA1	PRKACB	ADGRL2
Oncorhynchus	kisutch	IRF4	IRF4a-2	LG27	109872268															DSP-LIKE	TNS3	IGFBP3	IGFBP1	ADCY1-LIKE	SIRT5-LIKE	PHACTR1	PHLPP1	OPN5-LIKE	RIPK1-LIKE	DUSP22B	IRF4A-2	FOXQ1-LIKE	FOXF2 -LIKE	FOXC1-A	MYLK2-LIKE	SHARPIN	GPAA1	EXOSC4	PRKACB	ADGRL2	EFCAB14
Oncorhynchus	kisutch	IRF4	IRF4b-2	LG13	109902787															PHLPP1	TNS3	IGFBP3	IGFBP1A	ADCY1A	SIRT5	PHACTR1	DSP	SLC22A23-LIKE	XLCOF6-LIKE [	BPHL	IRF4B-2	EXOC2	FOXQ1-LIKE	FOXF2-LIKE	FOXC1-A-LIKE	GMDS	MYLK4B	SERPINB1	PYCR3	BMB	TSTA3-LIKE	ARHGAP39-LIKE
Oncorhynchus	kisutch	IRF4-like	IRF4b-1	LG10	109898095															RHPN1	TNS3	IGFBP3	IGFBP1	SIRT5-LIKE	PHACTR1	TBC1D7	DSP	SLC22A23	PSMG4	DUSP22B-LIKE	IRF4B-1	EXOC2	FOXQ1-LIKE	FOXF2-LIKE	FOXC1-A-LIKE	GMDS	MYLK4	SMALL NUCLEOLAR RNA SNORA17	SERPINB1	EEF1DB	TSTA3	ARHGAP39
Salmo	salar	IRF4-like	IRF4a-1	14	106569154													TNS3-LIKE	IGFBP3	IGFBP1	NOL12-LIKE	ADCY1-LIKE	SIRT5-LIKE	PHACTR1-LIKE	PHLPP1	MEP1B	RNF138-LIKE	OPN5-LIKE	RIPK1-LIKE	DUSP22B	IRF4A-1	FOXQ1-LIKE	FOXF2 -LIKE	FOXC1-A	MYLK2-LIKE	WRNIP1	DHX30	ALAT2-LIKE	ALAT2-LIKE	RBCK1	GPAA1	RRP41-LIKE	PRKACB
Salmo	salar	IRF4-like	IRF4a-2	3	106599909															TNS3-LIKE	IGFBP3B2	IGFBP1B2	ADCY1-LIKE	SIRT5-LIKE	PHACTR1-LIKE	PHLPP1	MEP1B	OPN5-LIKE	RIPK1-LIKE	DUSP22B	IRF4A-2	FOXQ1-LIKE	FOXF2 -LIKE	FOXC1-A	MYLK2-LIKE	PROPROTEINASE E-LIKE	RBCK1	GPAA1	GPAA1	EXOSC4	PRKACB-B	ADGRL2	EFCAB14
Salmo	salar	IRF4-like	IRF4b-2	10	106560370																PHLPP1	TNS3-LIKE	IGFBP3	IGFBP1A	ADCY1-LIKE	PHACTR1	DSP-LIKE	SLC22A23	XLCOF6-LIKE	BPHL	IRF4B-2	EXOC2	FOXQ1-LIKE	FOXF2-LIKE	FOXC1-A-LIKE	GMDS	MYLK4-LIKE	SERPINB1	EEF1D	PYCR3	BMB	TSTA3-LIKE	ARHGAP39-LIKE
Salmo	salar	IRF4-like	IRF4b-1	23	100194953															TNS3	IGFBP-3A2	IGFBP-1A2	ADCY1-LIKE	SIRT5-LIKE	PHACTR1	TBC1D7	DSP-LIKE	SLC22A23-LIKE	PSMG4	DUSP22B-LIKE	IRF4B-1	EXOC2	FOXQ1-LIKE	FOXF2-LIKE	FOXC1-A-LIKE	GMDS	MYLK4-LIKE	SERPINB1	EEF1D	TSTA3-LIKE	ARHGAP39	RNF138	TRAPPC8
Salmo	trutta	IRF4-like	IRF4a-1	21	115157141															TNS3-LIKE	IGFBP3	IGFBP1	ADCY1-LIKE	PHACTR1-LIKE	PHLPP1	MEP1B	RNF138-LIKE	OPN5-LIKE	RIPK1	DUSP22B-LIKE	IRF4A-1	FOXQ1-LIKE	FOXF2-LIKE	FOXC1-A-LIKE	GTF2IRD2	GP1-LIKE	MYLK2-LIKE	WRNIP1	DHX30	ALAT2-LIKE	RBCK1	GPAA1	PRKACB	ADGRL2
Salmo	trutta	IRF4-like	IRF4a-2	31	115169633															DSP-LIKE	TNS3-LIKE	IGFBP3	IGFBP1	ADCY1-LIKE	SIRT5-LIKE	PHACTR1-LIKE	PHLPP1	OPN5-LIKE	RIPK1	DUSP22B-LIKE	IRF4A-2	UNCHARACTERISED	UNCHARACTERISED	UNCHARACTERISED	FOXQ1-LIKE	FOXF2-LIKE	FOXC1-A-LIKE	MYLK4-LIKE	SHARPIN	GPAA1-LIKE	EXOSC4	PRKACB	ADGRL2	EEF1D	ZNF830	ANKRD13C
Salmo	trutta	IRF4-like	IRF4b-2	22	115158641													PHLPP1	TNS3-LIKE	IGFBP3	IGFBP1A	ADCY1-LIKE	SIRT5-LIKE	PHACTR1	TBC1D7	DSP-LIKE	SLC22A23	XLCOF6-LIKE	BPHL	DUSP22B-LIKE	IRF4B-2	EXOC2	FOXQ1-LIKE	FOXF2-LIKE	FOXC1-A-LIKE	GMDS	MYLK4-LIKE	SERPINB1	EEF1D	PYCR3	BMB	TSTA3-LIKE	ARHGAP39
Salmo	trutta	IRF4-like	IRF4b-1	4	115192288														RHPN1	TNS3-LIKE	IGFBP3	IGFBP1	ADCY1-LIKE	SIRT5-LIKE	PHACTR1	TBC1D7	DSP-LIKE	SLC22A23-LIKE	PSMG4	DUSP22B-LIKE	IRF4B-1	EXOC2	FOXQ1-LIKE	FOXF2-LIKE	FOXC1-A-LIKE	GMDS	MYLK4-LIKE	SERPINB1	EEF1D	TSTA3-LIKE	ARHGAP39	RNF138-LIKE	TRAPPC8
IRF5
Homo	sapiens	IRF5	IRF5	7	3663															FAM71F2	FAM71F1	CALU	OPN1SW	CCDC136	FLNC	ATP6V1F	ATP6V1FNB	KCP	FLNC		IRF5	TNPO3	ODC	TPI1P2	ZNF195	CYCS	MAP2K2	TSPAN33	SMO	AHCYL2	CDC26	STRIP2	SMKR1
Gallus	gallus	IRF5	IRF5	5	430409															PAX4	ARF5	GCC1	DENND6B	PPP6R2	SBF1	ADM2	MIOX	LMF2	NCAPH2	SCO2	IRF5	TNPO3	SMO	AHCYL2	STRIP2	NRF1	UBE2H	ZC3HC1	KLHDC10	SPAC521.04C	TMEM209	CPA2	CPA5	CPA1
Lepisosteus	oculatus	IRF5	IRF5	LG8	102682374																	LSM8	ANKRD26-LIKE	ATP6V1F	ATP6V1FNB	UNCHARACTERIZED	DRD4-LIKE	KCP	CDHR5	UNCHARACTERIZED	IRF5	TNPO3	OPN1SW1	OPN1SW1-LIKE	CALUA	GTF3C6	UNCHARACTERIZED	NLRC3-LIKE	IMPDH1A	PRRT4	UNCHARACTERIZED	RBM28	LEP-A
Danio	rerio	IRF5	IRF5	4	405811													PUS7-LIKE	PUS7-LIKE	PRICKLE1B	PPHLN1	ZCRB1	YAF2	GXYLT1B	PDZRN4	CNTN1B	NRCAMA	SI:DKEYP-81F3.4	PNPLA8	CCDC87	IRF5	TNPO3	OPN1SW1	CALUA	MDM1	IL22	IL26	IFNG1R	IFNG1	SI:CH211-266A5.12		DYRK2
Esox	lucius	IRF5	IRF5	LG23	105020171																MICAL3B	LTA4H	DENND6B	GCC1	ARF4	LAMTOR4	ATP6V1F	UNCHARACTERISED	DRD4	CDHR5	IRF5	TNPO3	OPN1SW1	CALUA	UPF2	PROSER2	STRAP	TMPO-A	SLC25A3A	LDHBA	KISS2
Oncorhynchus	mykiss	IRF5-like	IRF5-2	21	110500261																	KIAA1549	MICAL3A-LIKE	LTA4H-LIKE	GCC1-LIKE	ARF4	LAMTOR4-LIKE	VATF	DRD4-LIKE	CDHR5-LIKE	IRF5-2	TNPO3	SWS1 (OPSIN)	CALUA	UPF2-LIKE	MUC5AC-LIKE	STRAP-LIKE	TMPO-LIKE	SLC25A3-LIKE	LDHB-LIKE	GYS2-LIKE	SPX-LIKE
Oncorhynchus	mykiss	IRF5-like	IRF5-1	15	110490197														SVOPL-LIKE	MICAL3A-LIKE	LTA4H-LIKE	DENND6B	GCC1	ARF4	LAMTOR4	ATP6V1F-LIKE	UNCHARACTERISED	DRD4-LIKE	CDHR5-LIKE	MOV10B.1	IRF5-1	TNPO3-LIKE	PUTATIVE VIOLET-SENSITIVE OPSIN	CALUA	UPF2-LIKE	FLO11-LIKE	STRAP	TMPO-LIKE	SLC25A3-LIKE	LDHB	KISS2
Oncorhynchus	tshawytscha	IRF5	IRF5-1	17	112216804															MICAL3B-LIKE	MICALC-LIKE	LTA4H	DENND6B	GCC1	ARF4	LAMTOR4	ATP6V1F	DRD4-LIKE	CDHR5-LIKE	MOV10B.1	IRF5-1	TNPO3-LIKE	PUTATIVE VIOLET-SENSITIVE OPSIN	CALUA	UPF2-LIKE	PROSER2	STRAP	TMPO	SLC25A3	LDHB	GYS2	SPX
Oncorhynchus	nerka	IRF6-like	IRF5-2	LG8	115133223															PARP12	KIAA1549	MICAL3B-LIKE	LTA4H	DENND6B-LIKE	GCC1	ARF4	LAMTOR4	ATP6V1F	DRD4-LIKE	CDHR5-LIKE	IRF5-2	TNPO3-LIKE	PUTATIVE VIOLET-SENSITIVE OPSIN	CALUA	UPF2-LIKE	PRR36-LIKE	STRAP	TMPO	SLC25A3	LDHB	SPX-LIKE	GOLT1B-LIKE
Oncorhynchus	nerka	IRF5-like	IRF5-1	LG23	115106895															MICAL3B-LIKE	LTA4H	DENND6B	GCC1	ARF4	LAMTOR4-LIKE	ATP6V1F	ATP6V1FNB-LIKE	DRD4	PCDH15	MOV-10-B.1	IRF5-1	TNPO3-LIKE	PUTATIVE VIOLET-SENSITIVE OPSIN	CALUA	UPF2-LIKE	MUC5AC	STRAP	TMPO	SLC25A3	LDHB	GYS2	SPX-LIKE
Oncorhynchus	kisutch	IRF5-like	IRF5-2	LG9	109896803																SVOPL	MICAL3A-LIKE	LTA4H	DENND6B-LIKE	GCC1	ARF4	LAMTOR4	ATP6V1F	DRD4-LIKE	CDHR5-LIKE	IRF5-2	TNPO3-LIKE	PUTATIVE VIOLET-SENSITIVE OPSIN	CALUA	UPF2-LIKE	FLO11	STRAP	TMPO	SLC25A3	LDHB	GYS2	SPX-LIKE
Oncorhynchus	kisutch	IRF5-like	IRF5-1	LG19	109864361															LTA4H	DENND6B-LIKE	GCC1	ARF4	LAMTOR4-LIKE	ATP6V1F	UNCHARACTERIZED	ATP6V1FNB-LIKE	DRD4-LIKE	CDHR5-LIKE	MOV10B.1	IRF5-1	TNPO3-LIKE	PUTATIVE VIOLET-SENSITIVE OPSIN	CALUA	UPF2-LIKE	PEX2	STRAP	TMPO-A	SLC25A3	LDHB	GYS2	SPX-LIKE
Salmo	salar	IRF5-like	IRF5-2	7	106609132																LTA4H	DENND6B-LIKE	GCC1	ARF4	LAMTOR4-LIKE	ATP6V1F	DRD4-LIKE	CDHR5-LIKE	MOV-10-B.2	GLOD4	IRF5-2	TNPO3-LIKE	PUTATIVE VIOLET-SENSITIVE OPSIN	CALUA	UPF2-LIKE	FLO11-LIKE	STRAP	TMPO	SLC25A3	LDHB	GYS2	SPX-LIKE
Salmo	salar	IRF5	IRF5-1	17	100194823															LTA4H	DENND6B	GCC1	ARF4	LAMTOR4-LIKE	ATP6V1F	UNCHARACTERIZED	ATP6V1FNB	DRD4-LIKE	CDHR5-LIKE	MOV10	IRF5-1	TNPO3-LIKE	OPN1SW1 OPSIN 1 (CONE PIGMENTS), SHORT-WAVE-SENSITIVE 1	CALUA	UPF2-LIKE	PROSER2	STRAP	TMPO	SLC25A3	LDHB	PYROXD1
Salmo	trutta	IRF6-like	IRF5-2	8	115198674															LTA4H	MICALC LIKE	LTA4H	DENND6B-LIKE	GCC1	ARF4	LAMTOR4	ATP6V1F	DRD4-LIKE	CDHR5-LIKE	GLOD4	IRF5-2	TNPO3-LIKE	PUTATIVE VIOLET-SENSITIVE OPSIN	CALUA	UPF2-LIKE	MUC5AC	STRAP	TMPO	SLC25A3	LDHB	GYS2	SPX-LIKE
Salmo	trutta	IRF5	IRF5-1	40	115180513															LTA4H	DENND6B	GCC1	ARF4	LAMTOR4-LIKE	ATP6V1F	ATP6V1FNB-LIKE	CENP-O-LIKE	DRD4-LIKE	CDHR5-LIKE	MOV-10-B.1	IRF5-1	TNPO3-LIKE	OPN1SW1 OPSIN 1 (CONE PIGMENTS), SHORT-WAVE-SENSITIVE 1	CALUA	UPF2-LIKE	MUC2	STRAP	TMPO-A	SLC25A3	LDHB	GYS2	SPX	GOT1B-LIKE
IRF6
Homo	sapiens	IRF6	IRF6	1	3664											ARPC3	SNX25	TRAF5	RCOR3	PRELID1	RPS25	IPO8	KCNH1	HHAT	BPNT1	RNASEH1	ST13	SERTAD4	SYT14	UTP25	IRF6	C1ORF74	TRAF3IP3	ADORA2B	HSD11B1	G0S2	LAMB3	CAMK1G	ATP5MC2	TFDP1	GRAP2
Gallus	gallus	IRF6	IRF6	26	419863																DDX20	FAM212B	COL2A1	RAP1A	ADORA3	ATP5PB	WDR77	C6ORF132	GUCA1A	GUCA1B	IRF6	C26H1ORF74	TRAF3IP3	HSD11B1B	HSD11B1A	G0S2	LAMB3	CAMK1G	PLXNA2	CD34	UNCHARACTERIZED	C4BPM	C4BPG
Danio	rerio	IRF6	IRF6	22	393570														STK38B	KCTD20	CACNA1SA	DEF6B	PPARDA	SI:CH73-352P18.4	CAMK1GA	SI:CH1073-15F12.3	GUCA1E	GIMAP8	SI:CH211-103A14.5	TCHH-LIKE	IRF6	EPS8L3A	AMPD2A	XLCGF49.1-LIKE	ZNF501	SI:CH73-138E16.2	SI:CH73-138E16.3	SI:CH73-138E16.4	XLCGF7.1-LIKE	ZNF729-LIKE	SI:CH73-138E16.8	ZNF239-LIKE	ZNF45-LIKE	GASTRULA ZINC FINGER PROTEIN XLCGF7.1-LIKE
Lepisosteus	oculatus	IRF6	IRF6	LG3	102682359																										IRF6	LG3H1ORF74
Esox	lucius	IRF6	IRF6	LG17	105017147																TSFM	MYL6	SMARCC2	C1QL4	PFKMB	ITGB7	ESPL1	PFDN5	WDR77	PRR36	IRF6	TRAF3IP3	EPS8-LIKE 3A	AMPD2	GNAT2	GNAI1	GPR61	AMIGO1	RBM15	SLC6A17	STRIP1
Oncorhynchus	mykiss	IRF6-like	IRF6-2	17	110494340																TSFM	MYL6	SMARCC2-LIKE	C1QL4	PFKM-LIKE	ITGB7-LIKE	ESPL1	PFDN5	WDR77-LIKE	C6ORF132	IRF6-2	EPS8L3	AMPD2-LIKE	GNAT2-LIKE	GNAI3-LIKE	GPR61	AMIGO1-LIKE	RBM15	SLC6A17-LIKE	TRIM16-LIKE	STRIP1	AHCYL1
Oncorhynchus	mykiss	IRF6-like	IRF6-1	7	110528098																NEUROD4-LIKE	ENDOU	MYL6	SMARCC2-LIKE	C1QL4	PFKM-LIKE	ITGB7-LIKE	PFDN5-LIKE	WDR77-LIKE	PRP36 -LIKE	IRF6-1	TRAF3IP3-LIKE	EPS8L3A	AMPD2-LIKE	GNAT2-LIKE	GNAI3-LIKE	GPR61	AMIGO1-LIKE	PEPSIN A-LIKE (NO ABBREVIATIONS	SLC6A17-LIKE	KCNC2-LIKE	TRIM16-LIKE	STRIP1	AHCYL1
Oncorhynchus	tshawytscha	IRF6-like	IRF6-2	2	112217713																TSFM	MYL6	SMARCC2-LIKE	C1QL4	PFKM	ITGB7	ESPL1	PFDN5	WDR77-LIKE	VRP1	IRF6-2	EPS8-LIKE-3A	AMPD2	GNAT2	GNAI3	GPR61	AMIGO1	RBM15	SLC6A17	KCNC2	TRIM16	STRIP1
Oncorhynchus	tshawytscha	IRF6	IRF6-1	7	112254581													ZNF385A	NEUROD4	ENDOU	MYL6	ACA8	SMARCC2-LIKE	C1QL4	PFKM	ITGB7	PFDN5	WDR77	FH14	GUCA1A	IRF6-1	TRAF3IP3	EPS8-LIKE-3	EPS8	AMPD2-LIKE	GNAT2-LIKE	GNAI3	GPR61	AMIGO1	PGA	SLC6A17-LIKE	SLC6A17-LIKE	KCNC2	TRIM16	STRIP1
Oncorhynchus	nerka	IRF6-like	IRF6-2	LG15	115143186																TSFM	MYL6	SMARCC2-LIKE	C1QL4	PFKM-LIKE	ITGB7	ESPL1	PFDN5	WDR77	EPR1	IRF6-2	EPS8	AMPD2	GNAT2	GNAI3	GPR61	AMIGO1	RBM15	SLC6A17-LIKE	KCNC2	KCNC4	TRIM16	STRIP1	AHCYL1
Oncorhynchus	nerka	IRF6-like	IRF6-1	LG2	115139697															TSFM	MYL6	SMARCC2-LIKE	C1QL4	COL2A1	PFKM-LIKE	ITGB7-LIKE	PFDN5	WDR77	FH20	GUCA1A	IRF6-1	TRAF3IP3	EPS8	AMPD2	GNAT2	GNAI3	GPR61	AMIGO1	PEPSIN A-LIKE	SLC6A17-LIKE	SLC6A17-LIKE	KCNC2	TRIM16	STRIP1
Oncorhynchus	kisutch	IRF6	IRF6-1	LG5	109891120															ENDOU	TSFM	MYL6	SMARCC2	C1QL4	PFKMB	ITGB7	ESPL1	PFDN5	WDR77	EPR1	IRF6-1	EPS8	AMPD2	GNAT2	GNAI1	GPR61	AMIGO1	PEPSIN A-LIKE	RBM15	SLC6A17	TRIM16-LIKE	STRIP1	AHCYL1
Oncorhynchus	kisutch	IRF6-like	IRF6-2	LG1	109895869																	ENDOU	MYL6	SMARCC2	C1QL4	PFKM	ITGB7	PFDN5	WDR77	FH14	IRF6-2	TRAF3IP3	EPS8L3A	AMPD2	GNAT2	GNAI1	GPR61	AMIGO1	PEPSIN A	SLC6A17-LIKE	KCNC2	TRIM16-LIKE	STRIP1	AHCYL1
Salmo	salar	IRF6-like	IRF6-2	12	106565674									ENDOU	TSFM	MYL6	SMARCC2	C1QL4	PFKM	LRFN2	TTC30A	UPF0764 PROTEIN C16ORF89 HOMOLOG	ALG1	EEF2KMT	PIGQ	ITGB7	ESPL1	PFDN5	WDR77	C6ORF132	IRF6-2	TRAF3IP3	EPS8	AMPD2	GNAT2	GNAI3	GPR61	AMIGO1	RBM15	SLC6A17-LIKE	KCNC2	TRIM16	STRIP1	AHCYL2
Salmo	salar	IRF6-like	IRF6-1	22	106583071														ENDOU	TSFM	MYL6	SMARCC2	C1QL4	PARP3	PFKM	ITGB7	PFDN5	WDR77-LIKE	C6ORF132-LIKE	GUCA1A	IRF6-1	TRAF3IP3	EPS8	AMPD2	GNAT2	GNAI3	GPR61	AMIGO1	PEPSIN A-LIKE	RBM15B	SLC6A17-LIKE	KCNC1	TRIM16	STRIP1	AHCYL2
Salmo	trutta	IRF6-like	IRF6-2	14	115207809														ENDOU	TSFM	MYL6	SMARCC2	C1QL4	PFKMB	ITGB7	ESPL1	PFDN5	WDR77	C6ORF132	UNCHARACTERIZED	IRF6-2	TRAF3IP3	EPS8-LIKE3	AMPD2	GNAT2	GNAI3	GPR61-LIKE	AMIGO1	PEPSIN A-LIKE	RBM15	SLC6A17-LIKE	KCNC1	TRIM16	STRIP1	AHCYL1
Salmo	trutta	IRF6-like	IRF6-1	16	115150594																ENDOU	TSFM	MYL6	SMARCC2	C1QL4	PFKMB	ITGB7	PFDN5	WDR77	PEX1	IRF6-1	TRAF3IP3	EPS8-LIKE3	AMPD2	GNAT2	GNAI3	GPR61-LIKE	AMIGO1	PEPSIN A-LIKE	RBM15	SLC6A17-LIKE	KCNC1	KCNC1	KCNC1	TRIM16	STRIP1	AHCYL2
IRF7
Homo	sapiens	IRF7	IRF7	11	3665														PIDD1	PANO1	SLC25A22	CEND1	GATD1	TALDO1	EPS8-LIKE2	TMEM80	DEAF1	DRD4	SCT	CDHR5	IRF7	PHRF1	RASSF7	LMNTD2	LRRC56	HRAS	COL4A2-LIKE	RNH1	PTDSS2	ANO9	SIGIRR	PKP3
Gallus	gallus	IRF7	IRF7	5	396330																		TSPAN4	POLR2L	CD151	EFCAB4B	PNPLA2	RPLP2	LRRC27	SLC25A22	IRF7	MFHAS1	PHRF1	RASSF7	LRRC56	GRP78-LIKE	HRAS	USP6NL	RNH1	SYT5-LIKE	CHKA	KMT5B
Lepisosteus	oculatus	IRF7	IRF7	LG27	102698664																									START OF CHR	IRF7	MFHAS1	PHRF1	RASSF7	LMNA-LIKE	LRRC56	HRAS	TSG101	LDHA	BRSK2B	PTDSS2	TRPM5
Esox	lucius	IRF7	IRF7	LG19	105018339																	EHF	PDHX	CD44B	SLC1A2B	PAMR1	FJX1	TRIM44	LDLRAD3	ASCL1B	IRF7	PHRF1	RASSF7A	LRRC56	HRAS	MYO5A	ARPP19B	RSL24D1	RFX7	TCF12	CGNL1
Danio	rerio	IRF7	IRF7	25	393650													MAN2C1	CA12	SI:DKEYP-73B11.8	USP3	FBXL22	UNCHARACTERISED	DAPK2B	ACSBG1	IDH3A	LRRC61	CIB2	TBC1D2B	HIC1-LIKE	IRF7	PHRF1	RASSF7A	SI:CH211-103E16.5	HRAS-A	ZGC:123278	UNCHARACTERISED GENES THERES 6 OF THEM, SURROUNDED WITH LOTS OF TRNA	CCL39A.10	CCL35.2	TSG101A	LDHA	CTRL	SI:CH73-182E20.4
Oncorhynchus	mykiss	IRF7	IRF7-1	1	100750228																	EHF-LIKE	PDHX	CD44-LIKE	SLC1A2-LIKE	PAMR1-LIKE	FJX1-LIKE	TRIM44	LDLRAD3	ASCL1-LIKE	IRF7-1	PHRF1	RASSF7A	UNCHARACTERISED	HRAS-LIKE	LRRN2	AHCYL2	TRIM47	FBXL14-LIKE	ERC1-LIKE	WNK1-LIKE	RAD52
Oncorhynchus	mykiss	IRF3-like	IRF7-2	2	110497044																EHF	PDHX-LIKE	CD44B	SLC1A2-LIKE	PAMR1-LIKE	FJX1	TRIM44	LDLRAD3-LIKE	LDLRAD3-LIKE	ASCL1B-LIKE	IRF7-2	PHRF1-LIKE	RASSF8-LIKE	LRRC56-LIKE	HRAS	LRRN2-LIKE	UNCHARACTERISED	AHCYL1	UNCHARACTERISED	FBXL14-LIKE	ERC1-LIKE	WNK1-LIKE
Oncorhynchus	tshawytscha	IRF7-like	IRF7-1	6	112252506																	EHF	PDHX-LIKE	CD44-LIKE	SLC1A2-LIKE	PAMR1-LIKE	FJX1-LIKE	TRIM44-LIKE	LDLRAD3-LIKE	ASCL1B-LIKE	IRF7-1	PHRF1-LIKE	RASSF8-LIKE	LRRC56-LIKE	HRAS-LIKE	LRRN2-LIKE	AHCYL2	TRIM47-LIKE	FBXL14-LIKE	ERC1-LIKE	WNK1-LIKE
Oncorhynchus	tshawytscha	IRF8-like	IRF7-2	19	112218673																	EHF	PDHX-LIKE	CD44-LIKE	SLC1A2	PAMR1	FJX1	TRIM44	LDLRAD3	ASCL1B-LIKE	IRF7-2	PHRF1-LIKE	RASSF8-LIKE	LRRC56	HRAS	LRRN2-LIKE	AHCYL1	FBXL14-LIKE	ERC1-LIKE	WNK1-LIKE
Oncorhynchus	kisutch	IRF7	IRF7-1	LG4	109889483																	EHF-LIKE	PDHX	CD44-LIKE	SLC1A2-LIKE	PAMR1	FJX1-LIKE	TRIM44-LIKE	LDLRAD3	ASCL1B-LIKE	IRF7-1	PHRF1	RASSF8	HRAS-LIKE	LRRN2	AHCYL2	TRIM47	FBXL14	ERC1-LIKE	WNK1A
Oncorhynchus	kisutch	IRF8	IRF7-2	LG22	109867501																	EHF	PDHX-LIKE	CD44	SLC1A2	PAMR1	FJX1	TRIM44	LDLRAD3	ASCL1B-LIKE	IRF7-2	PHRF1	RASSF8-LIKE	LRRC56	HRAS	LRRN2-LIKE	TEX52	AHCYL2	FBXL14-LIKE	ERC1	WNK1
Oncorhynchus	nerka	IRF7-like	IRF7-1	LG25	115109512																	EHF-LIKE	PDHX	CD44-LIKE	SLC1A2B	PAMR1	FJX1-LIKE	TRIM44-LIKE	LDLRAD3	ASCL1B-LIKE	IRF7-1	PHRF1-LIKE	RASSF8-LIKE	HRAS-LIKE	LRRN2	AHCYL2	PABPC1-A-LIKE	FBXL14-LIKE	ERC1-LIKE	WNK1-LIKE	RAD52
Oncorhynchus	nerka	IRF7	IRF7-2	LG9a	115134162																	EHF	PDHX-LIKE	CD44-LIKE	SLC1A2B	PAMR1	FJX1	TRIM44	LDLRAD3-LIKE	ASCL1B-LIKE	IRF7-2	PHRF1-	RASSF7	LRRC56	PPP2R3A-LIKE	FNDC3B-LIKE	HRAS	LRRN2-LIKE	AHCYL1	FBXL14-LIKE	ERC1-LIKE	WNK1-LIKE
Salmo	salar	IRF7	IRF7-1	16	100192336																	EHF-LIKE	PDHX	CD44B	SLC1A2-LIKE	PAMR1-LIKE	FJX1-LIKE	TRIM44	LDLRAD3	ASCL1B-LIKE	IRF7-1	PHRF1-LIKE	RASSF8-LIKE	LRRC56-LIKE	HRAS-LIKE	LRRN2-LIKE	AHCYL2	PABPC1-A-LIKE	FBXL14	ERC1	WNK1-LIKE
Salmo	salar	IRF7(b)	IRF7-2	10	100329194																EHF	PDHX-LIKE	CD44-LIKE	SLC1A2	SPRYD3-LIKE	PAMR1	FJX1	TRIM44	LDLRAD3	ASCL1B-LIKE	IRF7-2	PHRF1-LIKE	RASSF7-LIKE	LRRC56	HRAS	TIPARP-LIKE	LRRN2-LIKE	AHCYL2	TRIM29-LIKE	FBXL14-LIKE	ERC1-LIKE
Salmo	trutta	IRF7-like	IRF7-1	17	115152118																	EHF-LIKE	PDHX	CD44B	SLC1A2B	PAMR1	FJX1-LIKE	TRIM44	LDLRAD3	ASCL1B-LIKE	IRF7-1	PHRF1	RASSF8-LIKE	UNCHARACTERISED	LRRC56-LIKE	HRAS-LIKE	LRRN2-LIKE	AHCYL2	TRIM47-LIKE	FBXL14-LIKE	ERC1-LIKE
Salmo	trutta	IRF3-like	IRF7-2	7	115197304																	EHF	PDHX-LIKE	CD44-LIKE	UNCHARACTERISED	SLC1A2-LIKE	PAMR1-LIKE	FJX1-LIKE	LDLRAD3	ASCL1-LIKE	IRF7-2	PHRF1-LIKE	RASSF7-LIKE	LRRC56	HRAS	LRRN2-LIKE	AHCYL2	FBXL14-LIKE	ERC1-LIKE	WNK1-LIKE
IRF8
Homo	sapiens	IRF8	IRF8	16	3394														KIAA0513	CIBAR2	COX6C	RN7SL381	GSE1	GINS2	C16ORF74	EMC8	COX4I1	ISCA1	RPL10A		IRF8	CLIC1	FOXF1	RPL7A	MTHFSD	FOXC2	FOXL1	RPL39	C16ORF95	FBXO31	MAP1LC3B
Gallus	gallus	IRF8	IRF8	11	396385																JPH3	ZCCHC14	MAP1LC3B	FBXO31	KIAA0513	GSE1	GINS2	EMC8	COX4I1	DUSP22A-LIKE	IRF8	FOXF1	MTHFSD	FOXC2	FOXL1	UNCHARACTERIZED	ZDHHC7	HNF4BETA	CRISPLD2
Lepisosteus	oculatus	IRF8	IRF8	LG23	102686243														CMC2	CENPN	ATMIN	UNCHARACTERIZED	PPP1R3D	MECKELIN-LIKE	CIBAR2	GSE1	GINS2	EMC8	COX4I1	DUSP22A	IRF8	FOXF1	MTHFSD	GAS8	DBNDD1	AFG3L1	DEF8	TUBB3	MC1R	TCF25	CYBA
Danio	rerio	IRF8	IRF8	18	436895													CENPN	RBBP6-LIKE	MHC2DBB	UNCHARACTERISED	ATMIN	SI:CH73-103B9.2	PPP1R3E-LIKE	SI:CH211-220F16.2	GSE1	GINS2	EMC8	COX4I1	DUSP22A	IRF8	FOXF1	MTHFSD	CD151-LIKE	URAH-A	GAS8	MVDA	CYBA	PDCD5	TCF25	MC1R	DEF8	UNCHARACTERISED	UNCHARACTERISED	DHX36
Esox	lucius	IRF8	IRF8	LG02	105015846														CDYL2	CMC2	CENPN	ATMIN	UNCHARACTERISED	PPP1R3E	CIBAR2	GSE1	GINS2	EMC8	COX4I1	DUSP22A	IRF8	FOXF1	MTHFSD	GAS8	DBNDD1	AFG3-LIKE-1	DEF8	TUBB3	MC1R	TCF25	CYBA	MVDA	PDCD5
Oncorhynchus	mykiss	IRF8-like	IRF8-2	26	110506608																CENPN-LIKE	ATMIN-LIKE	PPP1R3E-LIKE	FAM92A-LIKE	GSE1-LIKE	GSE1-LIKE	GINS2	EMC8-LIKE	H3-3A-LIKE	COX4I1-LIKE	IRF8-2	FOXF1	MTHFSD-LIKE	FATTY ACYL-COA HYDROLASE PRECURSOR, MEDIUM CHAIN	GAS8	DBNDD1-LIKE	AFG3L1	DEF8	TUBB3	MC1R-LIKE	TCF25-LIKE
Oncorhynchus	mykiss	IRF8	IRF8-1	6	110526480															CENPN	ATMIN	C6H16ORF46	PPP1R3E-LIKE	FAM92B-LIKE	GSE1	UNCHARACTERISED	GINS2	EMC8	COX4I1-LIKE	DUSP22A	IRF8-1	FOXF1	MTHFSD-LIKE	GAS8	DBNDD1-LIKE	AFG3L1	DEF8	TUBB3-LIKE	MC1R	TCF25-LIKE	MVDA	PDCD5	HIUH-LIKE
Oncorhynchus	tshawytscha	IRF8-like	IRF8-2	12	112263769													TOLLIP	SPON1-LIKE	SPON1-LIKE	SYT9-LIKE	PPFIBP2	MAF	GSE1-LIKE	GSE1-LIKE	GINS2	EMC8-LIKE	H3-3A-LIKE	COX4I1	DUSP22A	IRF8-2	FOXF1	MTHFSD-LIKE	FATTY ACYL-COA HYDROLASE PRECURSOR, MEDIUM CHAIN	GAS8-LIKE	DBNDD1	AFG3-LIKE-1	DEF8	TUBB3	MC1R	TCF25-LIKE	TCF25-LIKE	CYBA	MVDA	PDCD5
Oncorhynchus	tshawytscha	IRF8-like	IRF8-1	unplaced	112237513																				END OF CHROMOSOME	UNCHARACTERIZED	GINS2	EMC8-LIKE	COX4I1	DUSP22A	IRF8-1	END OF CHROMOSOME
Oncorhynchus	nerka	IRF8-like	IRF8-2	LG28	115113673											CMC2	CENPN	ATMIN	PPP1R3D	FAM92B-LIKE	UNCHARACTERIZED	SLC9A3R1	PPFIBP2	MAF-LIKE	GSE1-LIKE	GINS2	EMC8	H3-3A	COX4I1	DUSP22A	IRF8-2	COG4-LIKE	RSL24D1, PROBABLE RIBOSOME BIOGENESIS PROTEIN RLP24	RAB27A	PIGBOS1	CCPG1	DNAAF4	PYGO1	PRTGA-LIKE	NEDD4	RFX7A	TEX9	MNS1-LIKE	ZNF280D	TCF12
Oncorhynchus	nerka	IRF8-like	IRF8-1	Unplaced	115120963																							EMC8	COX4I1	DUSP22A	IRF8-1	END OF CHROMOSOME
Oncorhynchus	kisutch	IRF8	IRF8-2	LG8	109895356								TOLLIP	SPON-1	SYT9-LIKE	UNCHARACTERIZED FOR 7 INCL THIS ONE	PPFIBP2	MAF	UNCHARACTERIZED	CDYL2	CMC2	CENPN	ATMIN	PPP1R3D	FAM92B-LIKE	GSE1	GINS2	EMC8	COX4I1	DUSP22A	IRF8-2	FOXF1	MTHFSD-LIKE	FATTY ACYL-COA HYDROLASE PRECURSOR, MEDIUM CHAIN	GAS8	DBNDD1	AFG3-LIKE-1	TUBB3	MC1R	TCF25	CYBA	MVDA	PDCD5	HIUH	RALYL
Oncorhynchus	kisutch	IRF8-like	IRF8-1	LG3	109880921										TOLLIP	SPON-1	SYT9A	PPFIBP2	MAF-LIKE	CDYL2	CMC2	CENPN	ATMIN-LIKE	UNCHARACTERIZED	PPP1R3D	FAM92B-LIKE	GSE1	UNCHARACTERIZED	EMC8	COX4I1	IRF8-1	FOXF1	MTHFSD-LIKE	GAS8	DBNDD1	AFG3-LIKE-1	DEF8	TUBB3	MC1R-LIKE	TCF25	CYBA	MVDA	PDCD5	RALYL
Salmo	salar	IRF8-like	IRF8-2	11	106562284														CMC2	CENPN	ATMIN-LIKE	PPP1R3D	CIBAR2 IS ALSO CALLED FAM92B	MUC5AC-LIKE	KCTD15-LIKE	EMC8	GINS2-LIKE	EMC8	COX4I1	DUSP22A	IRF8-2	FOXF1	GAS8	DBNDD1	UNCHARACTERIZED	RALYL-LIKE	HIUH-LIKE	PDCD5	MVDA	CYBA	TCF25-LIKE	TCF25-LIKE	MC1R	TUBB3	DEF8	AFG3-LIKE1
Salmo	salar	IRF8-like	IRF8-1	26	106587371									CDYL2	CMC2	CENPN	ATMIN	UNCHARACTERIZED	PPP1R3D	FAM92B-LIKE	MUCIN-5AC-LIKE	MUCIN-5AC-LIKE	INTESTINAL MUCIN-LIKE PROTEIN	TMEM178B	GSE1	UNCHARACTERIZED	GINS2	EMC8	COX4I1	DUSP22A	IRF8-1	FOXF1	MTHFSD-LIKE	CES3	GAS8	DBNDD1	AFG3-LIKE-1	DEF8	TBB3	TCF25-LIKE	CYBA	MVDA	PDCD5	RALYL	CLEC18A
Salmo	trutta	IRF8-like	IRF8-2	12	115203167															CMC2	CENPN	ATMIN	PPP1R3D	FAM92B-LIKE	LRX3	GSE1	GINS2	EMC8	COX4I1	DUSP22A	IRF8-2	FOXF1	MTHFSD-LIKE	FATTY ACYL-COA HYDROLASE PRECURSOR, MEDIUM CHAIN	GAS8	DBNDD1	AFG3-LIKE1	DEF8	TUBB3	MC1R-LIKE	TCF25-LIKE	CYBA	MVDA	PDCD5	HIUH	RALYL
Salmo	trutta	IRF8-like	IRF8-1	29	115167162											CDYL2	CMC2	CENPN	ATMIN	UNCHARACTERIZED	PPP1R3D	FAM92B-LIKE	GSE1-LIKE	GSE1	GSE1-LIKE	UNCHARACTERIZED	GINS2	EMC8	COX4I1	DUSP22A	IRF8-1	FOXF1	MTHFSD-LIKE	CES3	GAS8	DBNDD1	AFG3-LIKE-1	DEF8	TUBB3	MC1R-LIKE	TCF25	CYBA	MVDA	PDCD5	RALYL
IRF9
Homo	sapiens	IRF9	IRF9	14	10379																CPNE6	PCK2	NRL	DCAF11	FITM1	PSME1	EMC9	PSME2	RNA5S	RNF31	IRF9	REC8	IPO4	TM9SF1	TSSK4	CHMP4A	MDP1	NEDD8-MDP1	NEDD8	GMPR2	TINF2	TGM1	RABGGTA	DHRS1	TGM1	RABGGTA	DHRS1
Gallus	gallus	IRF9	IRF9	20	395243															ASXL1	KIF3B	POFUT1	PLAGL2	TM9SF4	HCK	CCM2L	XKR7	PDRG1	TTL-LIKE-9	DUSP15	IRF9	FOXS1	MYLK2	TPX2	BCL2 LIKE 1	BPI-LIKE	ID1	HM13	REM1	C20H20ORF96	SOX12	UNCHARACTERISED
Lepisosteus	oculatus	IRF9	IRF9	unplaced	107075954															CHROMOSOME ENDS		MYH7-LIKE	MYH7-LIKE	SLC22A17	TM9SF1	PSME1	THTPA	NANOG	NANOG-LIKE	IPO4	IRF9	EMC9	NOP9	UNCHARACTERIZED	ZNF154	ZIK1	TRIM47	END OF CHROMOSOME
Danio	rerio	IRF9	IRF9	12	403013														WAPLB	ATOH1C	UNCHARACTERISED	UNCHARACTERISED	GRID1-B	CCSER2B	PATL2	CMN	PAQR4B	PELO	PPP1CA-B	ATP2A1-LIKE	IRF9	EMC9	PSME2	LSM5	DROSHA	KCNH4-B	GHDC	STAT5B	OPLAH	FOXH1	PPP1R16A	ADAM11	DBF4B	FKBP10B
Esox	lucius	IRF9	IRF9	LG21	105019577													RRS1	UNCHARACTERISED	MYBL1	SGK3	MCMDC2	TCF24	PPP1R42	COPS5	CSPP1	ARFGEF1	CPA6	RNF31	IRF4-LIKE	IRF9	EMC9	ALAAT2-LIKE	PPP1R16A	FOXH1-LIKE	OPLAH	SHRPRBCK1R	LY86	RREB1A	SSR1	NEBL-LIKE	HUS1	RAMP3-LIKE
Esox	Lucius	IRF4-like	IRF9	LG21	105019602														RRS1	UNCHARACTERISED	MYBL1	SGK3	MCMDC2	TCF24	PPP1R42	COPS5	CSPP1	ARFGEF1	CPA6	RNF31	IRF4-LIKE	IRF9	EMC9	ALAAT2-LIKE	PPP1R16A	FOXH1-LIKE	OPLAH	SHRPRBCK1R	LY86	RREB1A	SSR1	NEBL-LIKE	HUS1	RAMP3-LIKE
Oncorhynchus	mykiss	IRF4-like	IRF9-2	15	110489699																RRS1	UNCHARACTERISED	MYBL1-LIKE	SGK3-LIKE	MCMDC2	TCF24	COPS5-LIKE	ARFGEF1-LIKE	CPA6-LIKE	RNF31	IRF9-2	EMC9-LIKE	ALAT2-LIKE	PPP1R16A-LIKE	FOXH1-LIKE	SHRPRBCK1R	RREB1-LIKE	SSR1-LIKE	NEBL-LIKE	NEB-LIKE
Oncorhynchus	mykiss	IRF9	IRF9-1	11	110535315																RRS1	SGK3	MYBL1-LIKE	TCF24-LIKE	PPP1R42	COPS5	CSPP1-LIKE	ARFGEF1-LIKE	CPA6	RNF31-LIKE	IRF9-1	EMC9	ALAAT2-LIKE	PPP1R16A	FOXH1-LIKE	OPLAH	RBCK1-LIKE	LY86	RREB1-LIKE	SSR1	NEBL-LIKE	YCF2-LIKE	RAMP3-LIKE
Oncorhynchus	tshawytscha	IRF4-like	IRF9-2	29	112227730																	MYBL1-LIKE	PRG4-LIKE	SGK3-LIKE	MCMDC2-LIKE	TCF24-LIKE	COPS5-LIKE	ARFGEF1-LIKE	CPA6-LIKE	RNF31-LIKE	IRF9-2	EMC9-LIKE	ALAT2-LIKE	PPP1R16A-LIKE	FOXH1	EXT1-LIKE	RBCK1-LIKE	RREB1	SSR1-LIKE	NEBL-LIKE	NEB-LIKE
Oncorhynchus	tshawytscha	IRF8-like	IRF9-1	16	112215373																	RRS1	MYBL1-LIKE	SGK3-LIKE	TCF24-LIKE	PPP1R42	CSPP1-LIKE	ARFGEF1-LIKE	CPA6-LIKE	RNF31-LIKE	IRF9-1	EMC9-LIKE	ALAT2-LIKE	PPP1R16A-LIKE	FOXH1	OPLAH-LIKE	LY86-LIKE	RREB1-LIKE	SSR1-LIKE	NEBL-LIKE	NEB-LIKE
Oncorhynchus	kisutch	IRF8-like	IRF9-2	LG11	109899280																	RRS1	MYBL1-LIKE	SGK3	MCMDC2	TCF24-LIKE	COPS5-LIKE	ARFGEF1-LIKE	CPA6	RNF31	IRF9-2	EMC9-LIKE	ALAT2-LIKE	PPP1R16A	FOXH1	GP1-LIKE	SHRPRBCK1R	RREB1	SSR1-LIKE	NEBL-LIKE	HUS1	RAMP3-LIKE
Oncorhynchus	kisutch	IRF9	IRF9-1	LG18	109909850																RRS1	MYBL1-LIKE	SGK3-LIKE	TCF24-LIKE	PPP1R42	COPS5	CSPP1	ARFGEF1-LIKE	CPA6	RNF31	IRF9-1	EMC9	ALAT2	PPP1R16A-LIKE	FOXH1	OPLAH	LY86	RREB1-LIKE	SSR1-LIKE	NEBL-LIKE	RAMP3-LIKE
Oncorhynchus	nerka	IRF8-like	IRF9-2	LG6	115130148																RRS1	UNCHARACTERISED	MYBL1-LIKE	SGK3-LIKE	MCMDC2	TCF24-LIKE	COPS5-LIKE	ARFGEF1-LIKE	CPA6	RNF31	IRF9-2	EMC9	ALAT2	PPP1R16A-LIKE	FOXH1	PCDHA8	UNCHARACTERISED	PCDHAC2	PCDHGA11	8 MORE OF THESE PCDHAC	SHRPRBCK1R	RREB1-LIKE	SSR1-LIKE	NEBL-LIKE	HUS1	RAMP3-LIKE
Oncorhynchus	nerka	IRF9	IRF9-1	LG22	115104921															RRS1	MYBL1-LIKE	SGK3-LIKE	TCF24-LIKE	PPP1R42	COPS5	CSPP1	ARFGEF1-LIKE	ARFGEF1-LIKE	CPA6	RNF31	IRF9-1	EMC9	ALAT2-LIKE	PPP1R16A-LIKE	FOXH1-LIKE	OPLAH	UNCHARACTERISED	RREB1-LIKE	SSR1	NEBL-LIKE	RAMP3-LIKE
Salmo	salar	IRF8-like	IRF9-2	29	106590411																RRS1	AHI1	MYBL1-LIKE	SGK3	MCMDC2	TCF24-LIKE	COPS5	ARFGEF1-LIKE	CPA6	RNF31	IRF9-2	EMC9	ALAT2-LIKE	PPP1R16A-LIKE	FOXH1-LIKE	SHRPRBCK1R	RREB1-LIKE	SSR1	NEBL-LIKE	NEB-LIKE	HUS1	RAMP3-LIKE
Salmo	salar	IRF9	IRF9-1	19	100380435															RRS1	MYBL1-LIKE	SGK3-LIKE	TCF24-LIKE	PPP1R42	COPS5	CSPP1	ARFGEF1-LIKE	CPA6	CPA6	RNF31	IRF9-1	EMC9	ALAT2-LIKE	PPP1R16A-LIKE	FOXH1-LIKE	OPLAH	OPLAH	RBCK1	RBCK1	LY86	RREB1-LIKE	SSR1	NEBL	RAMP3-LIKE
Salmo	trutta	IRF4-like	IRF9-2	6	115195519															RRS1	SH3D21	MYBL1-LIKE	SGK3-LIKE	MCMDC2	TCF24-LIKE	PPP1R42	COPS5	ARFGEF1-LIKE	CPA6	RNF31	IRF9-2	EMC9	ALAT2-LIKE	PPP1R16A-LIKE	FOXH1-LIKE	EXT1-LIKE	SHRPRBCK1R	RREB1-LIKE	SSR1	NEBL-LIKE	HUS1	RAMP3-LIKE
Salmo	trutta	IRF9	IRF9-1	2	115150804																RRS1	MYBL1-LIKE	SGK3-LIKE	TCF24-LIKE	PPP1R42	COPS5	CSPP1	ARFGEF1-LIKE	CPA6	RNF31	IRF9-1	EMC9	ALAT2-LIKE	PPP1R16A-LIKE	FOXH1-LIKE	OPLAH	LY86	RREB1-LIKE	SSR1	NEBL-LIKE	MICALL2	RAMP3-LIKE
IRF10
Lepisosteus	oculatus	IRF10	IRF10	LG18	102691363												SYCP2	PPP1R3DA	FAM217B	PDRG1	TTLL9	EDN3	ZNF831	ADTRP1	CSTF1	CASS4	RBM38	RAE1	SPO11	BMP7B	IRF10	UNCHARACTERIZED	DTNBP1	CDH26.1	CDH26	CDH26	HRH3	UNCHARACTERIZED PROTEIN SCO4629-LIKE	MTG2	SS18L1	PSMA7	LSM14B	TAF4A	CDH4	KCNK15
Danio	rerio	IRF10	IRF10	23	405815													AP4B1	ZGC:101663	SLC25A55B	TSPAN2-B	SI:CH73-181D5.4	HM13	COL9A3	SAMHD1	MTG2	LSM14B	KCNK15	OGFR	L1CAM-B	IRF10	ZMP:0000000926	VALA-LIKE	MITFB	FRMD4BB	RBM10	RHOA-C	DSC2-LIKE	CADH26	CDH26.2 CADHERIN TANDEM DUPLICATE	SI:ZFOS-905G2.1	ZGC:113423	SLC34A2-B	SEL1L3-LIKE	PSMB11-B
Esox	lucius	IRF10	IRF10	LG12	105030894																RAF1A	PPARG	VGLL4	SLC6A1	TNNC1	DUSP7	ALAS1	SPO11	SPO11-LIKE	BMP7B	IRF10	ATXN1-LIKE	DTNBP1	CDH26	CDH26	CDH2	SCO4629-LIKE	MTG2	SS18L1	PSMA7	LSM14B	TAF4	CDH4
Oncorhynchus	mykiss	IRF4-like	IRF10-1	16	110492403														HDHD5	CNBP	RAF1	PPARG	SYN2-LIKE	VGLL4	SLC6A1	TNNC1	DUSP7	ALAS1	SPO11-LIKE	BMP7B	IRF10-1	ATXN1-LIKE	DTNBP1-LIKE	NYNRIN-LIKE	CDH26-LIKE	UNCHARACTERIZED	MTG2	SS18L1	PSMA7B-LIKE	LSM14B	TAF4-LIKE	CDH4-LIKE	TLDC2
Oncorhynchus	mykiss	IRF4-like	IRF10-2	9	110532004																HDHD5	CNBP-A	RAF1	PPARG	SYN2-LIKE	VGLL4	SLC6A1	TNNC1	DUSP7	ALAS1	IRF10-2	GSE1	CDH26-LIKE	CDH13-LIKE	UNCHARACTERIZED PROTEIN SCO4629-LIKE	MTG2	SS18L1	PSMA7	TAF4	CDH4	KCNK9	OGFR	COL9A3
Oncorhynchus	tshawytscha	IRF10	IRF10-1	22	112222187																MFGE8	HAPLN3	ACAN	PPIP5K2	PRDM8	FGF5	FRAS1	ANTXR2	PTPRT	BMP7	IRF10-1	UNCHARACTERIZED	DTNBP1-LIKE	CDH26.1	UNCHARACTERIZED PROTEIN SCO4629-LIKE	MTG2	SS18L1	PSMA7	LSM14B	TAF4	CDH4-LIKE	RBM38
Oncorhynchus	nerka	IRF4-like	IRF10-1	LG20	115102106														HDHD5	CNBP	RAF1	PPARG	SYN2-LIKE	VGLL4	SLC6A1	TNNC1	DUSP7	ALAS1	SPO11-LIKE	BMP7B	IRF10-1	RRBP1	ATXN1-LIKE	DTNBP1-LIKE	CDH26-LIKE	UNCHARACTERIZED PROTEIN SCO4629-LIKE	MTG2	SS18L1	LSM14B	TAF4	SRST	CDH4	TLDC2	KCNK15
Oncorhynchus	nerka	IRF4-like	IRF10-2	LG7	115131903															HDHD5	CNBP-A	RAF1	PPARG	SYN2-LIKE	VGLL4	SLC6A1	TNNC1	DUSP7	ALAS1	BMP7B	IRF10-2	UNCHARACTERIZED	CDH26-LIKE	CDH13-LIKE	MTG2	SS18L1	PSMA7	TAF4	CDH4	KCNK9	OGFR	COL9A3	AHNAK
Oncorhynchus	kisutch	IRF4	IRF10-1	LG24	109869791														HDHD5	CNBP-A	RAF1	PPARG	SYN2-LIKE	VGLL4	SLC6A1	TNNC1	DUSP7	ALAS1	SPO11-LIKE	BMP7B	IRF10-1	KRTAP4-3	ATXN1-LIKE	DTNBP1-LIKE	CDH26-LIKE	UNCHARACTERIZED PROTEIN SCO4629-LIKE	MTG2	SS18L1	PSMA7	LSM14B	TAF4	CDH4	TLDC2	KCNK9	OGFR
Oncorhynchus	kisutch	IRF4-like	IRF10-2	LG17	109907775															HDHD5	CNBP-A	RAF1	PPARG	SYN2-LIKE	VGLL4	SLC6A1	TNNC1	DUSP7	ALAS1	BMP7B	IRF10-2	ATXN1-LIKE	CDH26-LIKE	CDH13-LIKE	UNCHARACTERIZED PROTEIN SCO4629-LIK	MTG2	SS18L1	PSMA7	TAF4	CDH4	KCNK9	OGFR	COL9A3
Salmo	salar	IRF4-like	IRF10-1	13	106566745															CNBP-A	RAF1	PPARG	SYN2-LIKE	VGLL4	SLC6A1	TNNC1	DUSP7	ALAS1	SPO11-LIKE	BMP7B	IRF10-1	ATXN1-LIKE	DTNBP1-LIKE	CDH26-LIKE	Y4629 SCO4629	MTG2	SS18L1	PSMA7	TAF4	CDH4
Salmo	salar	IRF4-like	IRF10-2	15	106571913															CNBP-A	RAF1	PPARG	SYN2-LIKE	VGLL4	SLC6A1	TNNC1	DUSP7	ALAS1	SPO11-LIKE	BMP7B	IRF10-2	ZC3H18	CDH26-LIKE	SIRT7	CDH13-LIKE	UNCHARACTERIZED PROTEIN SCO4629-LIKE	SS18L1	PSMA7	TAF4	CDH4	KCNK9	OGFR
Salmo	trutta	IRF4-like	IRF10-1	30	115168386														CNBP-A	RAF1	PPARG	SYN2-LIKE	VGLL4	EXT3-LIKE	SLC6A1	TNNC1	DUSP7	ALAS1	SPO11-LIKE	BMP7B	IRF10-1	UNCHARACTERIZED	DTNBP1-LIKE	CDH26-LIKE	UNCHARACTERIZED PROTEIN SCO4629-LIK	MTG2	SS18L1	PSMA7	LSM14B	TAF4	CDH4	TLDC2	KCNK9
Salmo	trutta	IRF4-like	IRF10-2	28	115166151														HDHD5	CNBP-A	RAF1	PPARG	PPARG	SYN2-LIKE	VGLL4	SLC6A1	TNNC1	DUSP7	ALAS1	BMP7B	IRF10-2	HR4	CDH26-LIKE	CDH13-LIKE	UNCHARACTERIZED PROTEIN SCO4629-LIKE	MTG2	SS18L1	PSMA7	TAF4	CDH4	KCNK9	OGFR
IRF11
Lepisosteus	oculatus	IRF1a	IRF11	LG5	102687142																TSPAN15	TACR3	HK1	HKDC1	SUPV3L1-LIKE	VPS26A	SRGN	KIFBP	MYPOP	UNCHARACTERISED	IRF11	DDX21	UNCHARACTERISED	ANKRD2	ST3GAL7	HPS1	HPSE2	CNNM1	GOT1	NKX2.3	NKX3.3	FLOT2A
Danio	rerio	IRF1a	IRF11	13	678604																	PPP1R21	RTN4B	ZGC:64201	CFAP36	PLD5-LIKE	FOXG1D	SLC30A6	MPC1	CHS1	IRF11	DDX21	ZGC:171534	SI:CH1073-291C23.2	VIT	LGI1A	EFEMP1	HEATR5B	FBXO28	DEGS1	NVL
Esox	lucius	IRF1a	IRF11	LG06	105021338																		TSPAN15	TACR3	HK1	HKDC1	SUPV3L1-LIKE	VPS26A	SRGN	KIFBP	IRF11	DDX21	HIC2-LIKE	MS4A15-LIKE	CHS1	MPC1	RPS6KA2	RNASET2-LIKE	MYOM2B	CSMD1
Oncorhynchus	mykiss	IRF2-like	IRF11-1	20	110499402																		TSPAN15-LIKE	TACR3-LIKE	HK1-LIKE	HKDC1	SUPV3L1-LIKE	VPS26A-LIKE	SRGN-LIKE	KIFBP	IRF11-1	DDX21-LIKE	MYNN-LIKE	M4A15-LIKE	UNCHARACTERISED	MPC1-LIKE	RPS6KA2	RNASET2-LIKE	MYOM2-LIKE
Oncorhynchus	mykiss	IRF1a	IRF11-2	23	110502724																		TSPAN15	TACR3-LIKE	HK1	HKDC1	SUPV3L1	VPS26A	SRGN	KIFBP	IRF11-2	DDX21-LIKE	MS4A4A-LIKE	UNCHARACTERISED	MPC1-LIKE	RPS6KA2	RNASET2-LIKE	MYOM2B	CSMD1-LIKE
Oncorhynchus	tshawytscha	IRF2-like	IRF11-1	25	112224658																		TSPAN15-LIKE	TACR3-LIKE	HK1	HKDC1	SUPV3L1-LIKE	VPS26A-LIKE	SRGN-LIKE	KIFBP	IRF11-1	DDX21	MYNN-LIKE	MS4A4A-LIKE	CHS2-LIKE	MPC1-LIKE	RPS6KA2	RNASET2-LIKE	MYOM2-LIKE	CSMD1-LIKE
Oncorhynchus	tshawytscha	IRF1-like	IRF11-2	1	112253158																		TSPAN15	TACR3-LIKE	HK1	HKDC1	SUPV3L1-LIKE	VPS26A	SRGN-LIKE	KIFBP	IRF11-2	DDX21-LIKE	UNCHARACTERISED	CHS2-LIKE	MPC1	RPS6KA2-LIKE	RNASET2-LIKE	MYOM2B	CSMD1-LIKE	TRHR
Oncorhynchus	nerka	IRF2-like	IRF11-1	LG16	115144426																			TSPAN15	TACR3-LIKE	HK1-LIKE	SUPV3L1-LIKE	VPS26A-LIKE	SRGN-LIKE	KIFBP	IRF11-1	DDX21	MS4A15-LIKE	CHS2-LIKE	MPC1-LIKE	RPS6KA2	M-PROTEIN LIKE	MYOM2-LIKE	CSMD1-LIKE
Oncorhynchus	nerka	IRF1-like	IRF11-2	LG28	115112664																		TSPAN15-LIKE	TACR3-LIKE	HK1	HKDC1	SUPV3L1-LIKE	VPS26A	SRGN-LIKE	KIFBP	IRF11-2	DDX21-LIKE	UNCHARACTERISED	CHS2-LIKE	MPC1	RPS6KA2-LIKE	RNASET2-LIKE	MYOM2B	CSMD1-LIKE
Oncorhynchus	kisutch	IRF2	IRF11-1	LG25	109888673																		TSPAN15	TACR3	HK1-LIKE	HKDC1	SUPV3L1-LIKE	VPS26A	SRGN	KIFBP	IRF11-1	DDX21	MYNN	MS4A15	CHS2-LIKE	MPC1-LIKE	RPS6KA2	RNASET2-LIKE	MYOM2-LIKE	CSMD1-LIKE
Oncorhynchus	kisutch	IRF1a	IRF11-2	LG11	109899143																		TSPAN15	TACR3	HK1	HKDC1	SUPV3L1-LIKE	VPS26A	SRGN-LIKE	KIFBP-LIKE	IRF11-2	DDX21-LIKE	MS4A4A-LIKE	CHS2-LIKE	MPC1	RPS6KA2	RNASET2-LIKE	MYOM2-LIKE	CSMD1-LIKE
Salmo	salar	IRF1-like	IRF11-1	28	106589795																			TSPAN15-LIKE	TACR3-LIKE	HK1-LIKE	SUPV3L1-LIKE	VPS26A-LIKE	SRGN	KIFBP	IRF11-1	DDX21	MYNN-LIKE	MS4A15	UNCHARACTERISED	MPC1-LIKE	RPS6KA2	RNASET2-LIKE	MYOM2-LIKE	CSMD1-LIKE
Salmo	salar	IRF2-like	IRF11-2	1	106612476																		TSPAN15	TACR3-LIKE	HK1	HKDC1	SUPV3L1-LIKE	VPS26A	SRGN-LIKE	KIFBP-LIKE	IRF11-2	DDX21-LIKE	MS4A15	UNCHARACTERISED	MPC1-LIKE	RPS6KA2-LIKE	RNASET2-LIKE	MYOM2-LIKE	CSMD1-LIKE
Salmo	trutta	IRF1-like	IRF11-1	10	115201631																		TSPAN15-LIKE	TACR3-LIKE	HK1-LIKE	HK2-LIKE	SUPV3L1-LIKE	VPS26A-LIKE	SRGN-LIKE	KIFBP	IRF11-1	DDX21-LIKE	MYNN-LIKE	MS4A15-LIKE	CHS2-LIKE	MPC1-LIKE	UNCHARACTERISED	RPS6KA2	UNCHARACTERISED	RNASET2-LIKE	MYOM2-LIKE	CSMD1-LIKE
Salmo	trutta	IRF2-like	IRF11-2	18	115153457																		TSPAN15-LIKE	TACR3	HK1	HKDC1	SUPV3L1-LIKE	VPS26A	SRGN-LIKE	KIFBP	IRF11-2	DDX21-LIKE	MS4A15-LIKE	CHS2-LIKE	MPC1-LIKE	RPS6KA2	RNASET2-LIKE		MYOM2-LIKE	CSMD1-LIKE
Callorhinchus	Milii	IRF1-like	IRF11	Unplaced	103185833																				hk1	HKDC1	supv3l1	vps26a	srgn	kifbp	IRF11	DDX21	stox1	DDX21	CCAR1	TMEM17	HELLS	PDLIM1	sorbs1	ALOX5
Ictalurus	punctatus	IRF1a	IRF11	29	108260792												FAM135	fbxo28	degs1	nvl	uncharacterized	SPTBN1	ACYP2	foxg1d	slc30a6	SULT6B1	chs1	chs1	uncharacterized	uncharacterized	IRF1a	ddx21	HIC2	Cilk1	VIT	uncharacterized	uncharacterized	LGI1a	MARK1	efemp1	HSF5
Clupea	harengus	IRF1a	IRF11	13	116223338																csmd1	uncharacterized	myom2b	rnaset2	rps6ka2	mpc1	chs1	GCNT1	ZNF3	chs-1	IRF1a	ddx21	uncharacterized	vit	OPN5	memo1	SRD5A2	mkks	dld	fam120b
Pungitius	Pungitius	IRF1-like (1a)	IRF11	Unplaced	119194999																			spata17	greb1	lpin1	uncharacterized	ddias	uncharacterized	uncharacterized	IRF1a	cdc42se2	nip7	terfa	zdhhc7	RGS9BP	nudt19	slc7a9
Taku	Rubripes	IRF1a	IRF11	13	101064884																			spata17	greb1	lpin1	uncharacterized	uncharacterized	ddias	uncharacterized	IRF1a	cdc42se2	nip7	terfa	zdhhc7	RGS9BP	nudt19	slc7a9
